# Supplementary material for: A novel class of polymorphic toxins in Bacteroidetes
Source: Life Sci Alliance. 2020 Mar 13;3(4):e201900631. doi: 10.26508/lsa.201900631 (PMC7073777; doi:10.26508/lsa.201900631)
Supplement: Supplementary file 2 [file LSA-2019-00631_Supplemental_Data_2.xlsx]

## Sheet: Bacteroidetes_T9SS
				T9SS Core	T9SS Core	T9SS Core	T9SS Core	T9SS Core
				GldK	GldL	GldM	GldN	SprA
Assembly_ID	Assembly_Accession	Taxid	Name	TIGR03525	TIGR03513	TIGR03517	TIGR03523	TIGR04189	Core	>=4	TANFOR
152916	GCF_002554795.1	1850348	Longibacter salinarum KCTC 52045	5	0	1	0	1	3	0	0
146280	GCF_002554705.1	1469170	Longimonas halophila KCTC 42399	3	0	1	0	2	3	0	0
156730	GCF_003285105.1	2026787	Rhodothermaceae bacterium MEBiC09517	5	0	0	0	2	2	0	0
152030	GCF_001518995.2	1779382	Rhodothermaceae bacterium RA	3	0	0	0	2	2	0	0
119428	GCF_000024845.1	518766	Rhodothermus marinus DSM 4252	2	0	0	0	2	2	0	0
119430	GCF_000565305.1	762569	Rhodothermus marinus SG0.5JP17-171	1	0	0	0	2	2	0	0
119429	GCF_000224745.1	762570	Rhodothermus marinus SG0.5JP17-172	1	0	0	0	2	2	0	0
140470	GCF_900142415.1	633813	Rhodothermus profundi DSM 22212	1	0	0	0	2	2	0	0
152206	GCF_002894645.1	1803181	Salinibacter altiplanensis AN15	1	0	0	0	1	2	0	0
152204	GCF_002894605.1	1803181	Salinibacter altiplanensis AN4	1	0	0	0	2	2	0	0
152205	GCF_002894625.1	1803181	Salinibacter altiplanensis LL19	1	0	0	0	2	2	0	0
130677	GCF_000013045.1	309807	Salinibacter ruber DSM 13855 DSM 13855; M31	0	0	0	0	2	1	0	0
130686	GCF_003491425.1	146919	Salinibacter ruber M1	0	0	0	0	2	1	0	0
130678	GCF_000090405.2	761659	Salinibacter ruber M8	0	0	0	0	2	1	0	0
130681	GCF_003290325.1	146919	Salinibacter ruber P13	0	0	0	0	2	1	0	0
130682	GCF_003491185.1	146919	Salinibacter ruber P18	0	0	0	0	2	1	0	0
130683	GCF_003491205.1	146919	Salinibacter ruber RM158	0	0	0	0	2	1	0	0
130680	GCF_002894575.1	146919	Salinibacter ruber SP273	0	0	0	0	1	1	0	0
130684	GCF_003491385.1	146919	Salinibacter ruber SP38	0	0	0	0	2	1	0	0
130685	GCF_003491405.1	146919	Salinibacter ruber SP73	0	0	0	0	1	1	0	0
130679	GCF_002290345.1	146919	Salinibacter ruber ST67	0	0	0	0	1	1	0	0
155213	GCF_002954405.1	1923971	Salinibacter sp. 10B	6	0	1	0	2	3	0	0
139315	GCF_000419585.1	1089550	Salisaeta longa DSM 21114	2	1	1	0	1	4	1	0
141892	GCF_004340205.1	979970	Acetobacteroides hydrogenigenes RL-C	1	1	1	1	1	5	1	0
133413	GCF_001405655.1	214856	Alistipes finegoldii 2789STDY5608890	0	0	0	0	0	0	0	0
133414	GCF_001405855.1	214856	Alistipes finegoldii 2789STDY5834947	0	0	0	0	0	0	0	0
179221	GCF_008421235.1	214856	Alistipes finegoldii BIOML-A1	1	0	0	0	0	1	0	0
133412	GCF_000265365.1	679935	Alistipes finegoldii DSM 17242	0	0	0	0	0	0	0	0
133415	GCF_004167925.1	214856	Alistipes finegoldii aa_0143	1	0	0	0	0	1	0	0
146295	GCF_000321205.1	1211813	Alistipes ihumii AP11	1	0	0	0	0	1	0	0
175095	GCF_902374895.1	1470347	Alistipes ihumii MGYG-HGUT-01429	1	0	0	0	0	1	0	0
140420	GCF_003460105.1	626932	Alistipes indistinctus AF17-14	1	0	0	0	0	1	0	0
179539	GCF_008421245.1	626932	Alistipes indistinctus BIOML-A1	1	0	0	0	0	1	0	0
174819	GCF_902374545.1	626932	Alistipes indistinctus MGYG-HGUT-01385	1	0	0	0	0	1	0	0
140419	GCF_000231275.1	742725	Alistipes indistinctus YIT 12060	1	0	0	0	0	1	0	0
146634	GCF_000786575.1	1501391	Alistipes inops 627	0	0	0	0	0	0	0	0
174972	GCF_902374705.1	1118061	Alistipes obesi MGYG-HGUT-01415	0	0	0	0	0	0	0	0
142739	GCF_000311925.1	1118061	Alistipes obesi ph8	0	0	0	0	0	0	0	0
136397	GCF_002159215.1	328813	Alistipes onderdonkii An90	0	0	0	0	0	0	0	0
136396	GCF_000374505.1	1203611	Alistipes onderdonkii WAL 8169 = DSM 19147	0	0	0	0	0	0	0	0
136398	GCF_004168145.1	328813	Alistipes onderdonkii am_0171	0	0	0	0	0	0	0	0
105394	GCF_000154465.1	445970	Alistipes putredinis DSM 17216	0	0	0	0	0	0	0	0
173291	GCF_902373695.1	28117	Alistipes putredinis MGYG-HGUT-01302	0	0	0	0	0	0	0	0
144574	GCF_900624755.1	1288121	Alistipes senegalensis Alistipes senegalensis 81E7	1	0	0	0	0	1	0	0
144573	GCF_000312145.1	1033732	Alistipes senegalensis JC50 JC50	2	0	0	0	0	1	0	0
175042	GCF_902374845.1	1288121	Alistipes senegalensis MGYG-HGUT-01420	2	0	0	0	0	1	0	0
179353	GCF_008416385.1	328814	Alistipes shahii BIOML-A1	1	0	0	0	0	1	0	0
179352	GCF_008416365.1	328814	Alistipes shahii BIOML-A2	0	0	0	0	0	0	0	0
136400	GCF_005844225.1	328814	Alistipes shahii BSD2780061688st1_A10	2	0	0	0	0	1	0	0
136399	GCF_000210575.1	717959	Alistipes shahii WAL 8301	1	0	0	0	0	1	0	0
162370	GCF_006542645.1	2585117	Alistipes sp. 3BBH6	0	0	0	0	0	0	0	0
162371	GCF_006542665.1	2585118	Alistipes sp. 5CBH24	0	0	0	0	0	0	0	0
162372	GCF_006542685.1	2585119	Alistipes sp. 5CPEGH6	2	0	0	0	0	1	0	0
162383	GCF_006542705.1	2585754	Alistipes sp. 5CPYCFAH4	0	0	0	0	0	0	0	0
162384	GCF_006542725.1	2585755	Alistipes sp. 5NYCFAH2	0	0	0	0	0	0	0	0
162385	GCF_006542745.1	2585756	Alistipes sp. 6CPBBH3	0	0	0	0	0	0	0	0
159693	GCF_003461645.1	2292910	Alistipes sp. AF14-19	1	0	0	0	0	1	0	0
159480	GCF_003479305.1	2292190	Alistipes sp. AF17-16	1	0	0	0	0	1	0	0
159409	GCF_003477565.1	2291998	Alistipes sp. AF48-12	1	0	0	0	0	1	0	0
146530	GCF_000751455.1	1499682	Alistipes sp. AL-1	0	0	0	0	0	0	0	0
146531	GCF_000821285.2	1499682	Alistipes sp. AL-1 human stool	0	0	0	0	0	0	0	0
159694	GCF_003435745.1	2292911	Alistipes sp. AM16-43	0	0	0	0	0	0	0	0
155682	GCF_002161005.1	1965546	Alistipes sp. An116	1	0	0	0	0	1	0	0
155737	GCF_002159425.1	1965631	Alistipes sp. An31A	0	0	0	0	0	0	0	0
155745	GCF_002159375.1	1965645	Alistipes sp. An54	0	0	0	0	0	0	0	0
155750	GCF_002161445.1	1965650	Alistipes sp. An66	1	0	0	0	0	1	0	0
152036	GCF_900021155.1	1780376	Alistipes sp. CHKCI003 CHKC3	0	0	0	0	0	0	0	0
141614	GCF_000183485.2	908612	Alistipes sp. HGB5	2	0	0	0	0	1	0	0
152409	GCF_900083545.1	1816676	Alistipes sp. Marseille-P2431	3	0	0	0	0	1	0	0
157162	GCF_900290115.1	2048242	Alistipes sp. Marseille-P5061	1	0	0	0	0	1	0	0
160378	GCF_900604385.1	2364787	Alistipes sp. Marseille-P5997	0	0	0	0	0	0	0	0
145036	GCF_000798815.1	1339253	Alistipes sp. ZOR0009	1	1	1	1	1	5	1	0
148072	GCF_900240235.1	1622071	Alistipes sp. cv1	1	0	0	0	0	1	0	0
146261	GCF_900107675.1	1033731	Alistipes timonensis JC136 DSM 25383	1	0	0	0	0	1	0	0
146260	GCF_000285455.1	1033731	Alistipes timonensis JC136 P148	1	0	0	0	0	1	0	0
175085	GCF_902376165.1	1465754	Alistipes timonensis MGYG-HGUT-01562	1	0	0	0	0	1	0	0
140822	GCF_000234115.1	679199	Alloprevotella rava F0323	1	1	1	1	1	5	1	0
179776	GCF_003265305.2	2133944	Alloprevotella sp. E39	7	1	1	1	1	5	1	0
160953	GCF_003859795.1	2491043	Alloprevotella sp. OH1205_COT-284	1	1	1	1	1	5	1	0
127166	GCF_000159995.1	626522	Alloprevotella tannerae ATCC 51259	3	1	1	1	1	5	1	0
130073	GCF_900167375.1	118967	Anaerorhabdus furcosa ATCC 25662	0	0	0	0	0	0	0	0
176093	GCF_007896885.1	2600309	Bacteroidaceae bacterium HV4-6-C5C	0	0	0	0	0	0	0	0
175660	GCF_902362375.1	2212467	Bacteroidaceae bacterium MGYG-HGUT-00013	1	0	0	0	0	1	0	0
175661	GCF_902362595.1	2212467	Bacteroidaceae bacterium MGYG-HGUT-00043	0	0	0	0	0	0	0	0
175662	GCF_902362745.1	2212467	Bacteroidaceae bacterium MGYG-HGUT-00057	1	0	0	0	0	1	0	0
175663	GCF_902385425.1	2212467	Bacteroidaceae bacterium MGYG-HGUT-02291	1	1	1	1	1	5	1	0
148698	GCF_001270045.2	1688776	Bacteroidales bacterium 6E	7	1	1	1	1	5	1	0
148145	GCF_001657575.1	1633200	Bacteroidales bacterium Barb4	3	0	1	1	2	4	1	0
148146	GCF_001657625.1	1633201	Bacteroidales bacterium Barb6	3	1	1	1	2	5	1	0
148147	GCF_001657585.1	1633202	Bacteroidales bacterium Barb6XT	3	1	1	1	1	5	1	0
145414	GCF_000473305.1	1400053	Bacteroidales bacterium CF	0	0	0	0	0	0	0	0
146515	GCF_001552775.1	1497953	Bacteroidales bacterium KA00251	1	1	1	1	1	5	1	0
146516	GCF_001552765.1	1497954	Bacteroidales bacterium KA00344	1	1	1	1	1	5	1	0
153069	GCF_900102385.1	1855373	Bacteroidales bacterium KHT7	1	1	1	1	2	5	1	0
175589	GCF_902363425.1	2030927	Bacteroidales bacterium MGYG-HGUT-00117	1	1	1	1	1	5	1	0
175590	GCF_902363995.1	2030927	Bacteroidales bacterium MGYG-HGUT-00168	1	0	0	0	0	1	0	0
175591	GCF_902364035.1	2030927	Bacteroidales bacterium MGYG-HGUT-00174	9	1	1	1	1	5	1	0
175592	GCF_902364125.1	2030927	Bacteroidales bacterium MGYG-HGUT-00183	0	0	0	0	0	0	0	0
175593	GCF_902364495.1	2030927	Bacteroidales bacterium MGYG-HGUT-00222	4	1	1	1	1	5	1	0
175594	GCF_902399985.1	2030927	Bacteroidales bacterium MGYG-HGUT-03701	11	1	1	1	1	5	1	0
156818	GCF_004793975.1	2030927	Bacteroidales bacterium NM04_E33	1	1	1	1	1	5	1	0
156817	GCF_004792655.1	2030927	Bacteroidales bacterium NM73_A23	1	1	1	1	1	5	1	0
156819	GCF_004794035.2	2030927	Bacteroidales bacterium NM74_B14	1	1	1	1	1	5	1	0
156820	GCF_004801755.1	2030927	Bacteroidales bacterium NM76_A32	1	1	1	1	1	5	1	0
155545	GCF_900167895.1	1945890	Bacteroidales bacterium WCE2004	0	0	0	0	0	0	0	0
155546	GCF_900167925.1	1945891	Bacteroidales bacterium WCE2008	1	0	0	0	0	1	0	0
128099	GCF_003671855.1	85831	Bacteroides acidifaciens 0.1X-D8-26	0	0	0	0	0	0	0	0
128098	GCF_003670205.1	85831	Bacteroides acidifaciens 0.1xD8-55	0	0	0	0	0	0	0	0
128097	GCF_000944395.1	85831	Bacteroides acidifaciens 1e8A	1	0	0	0	0	1	0	0
128096	GCF_000613385.1	1235814	Bacteroides acidifaciens JCM 10556	0	0	0	0	0	0	0	0
174185	GCF_902362675.1	85831	Bacteroides acidifaciens MGYG-HGUT-00054	0	0	0	0	0	0	0	0
128101	GCF_004794095.1	85831	Bacteroides acidifaciens NM70_E10	0	0	0	0	0	0	0	0
128100	GCF_004569485.1	85831	Bacteroides acidifaciens P2318	0	0	0	0	0	0	0	0
137185	GCF_000374585.1	1121094	Bacteroides barnesiae DSM 18169 = JCM 13652	3	0	0	0	0	1	0	0
137186	GCF_000613645.1	1121094	Bacteroides barnesiae DSM 18169 = JCM 13652	3	0	0	0	0	1	0	0
175256	GCF_902363195.1	1841855	Bacteroides bouchesdurhonensis MGYG-HGUT-00098	3	0	0	0	0	1	0	0
152746	GCF_900155865.1	1841855	Bacteroides bouchesdurhonensis Marseille-P2653	3	0	0	0	0	1	0	0
124032	GCF_001405955.1	47678	Bacteroides caccae 2789STDY5834880	3	0	0	0	0	1	0	0
124031	GCF_001405515.1	47678	Bacteroides caccae 2789STDY5834946	3	0	0	0	0	1	0	0
124036	GCF_003459065.1	47678	Bacteroides caccae AF24-29LB	2	0	0	0	0	1	0	0
124045	GCF_003475425.1	47678	Bacteroides caccae AF31-29AC	2	0	0	0	0	1	0	0
124044	GCF_003472875.1	47678	Bacteroides caccae AF46-5GN	2	0	0	0	0	1	0	0
124043	GCF_003470705.1	47678	Bacteroides caccae AM16-49B	2	0	0	0	0	1	0	0
124042	GCF_003470465.1	47678	Bacteroides caccae AM22-13LB	3	0	0	0	0	1	0	0
124046	GCF_003508775.1	47678	Bacteroides caccae AM26-6LB	2	0	0	0	0	1	0	0
124041	GCF_003468785.1	47678	Bacteroides caccae AM31-16AC	2	0	0	0	0	1	0	0
124040	GCF_003466805.1	47678	Bacteroides caccae AM44-18	2	0	0	0	0	1	0	0
124039	GCF_003463775.1	47678	Bacteroides caccae AM54-1GN	3	0	0	0	0	1	0	0
124029	GCF_000169015.1	411901	Bacteroides caccae ATCC 43185	1	0	0	0	0	1	0	0
124033	GCF_002222615.2	47678	Bacteroides caccae ATCC 43185	2	0	0	0	0	1	0	0
124034	GCF_002959715.1	47678	Bacteroides caccae ATCC 43185	2	0	0	0	0	1	0	0
178838	GCF_008416305.1	47678	Bacteroides caccae BIOML-A1	3	0	0	0	0	1	0	0
178829	GCF_008416105.1	47678	Bacteroides caccae BIOML-A10	3	0	0	0	0	1	0	0
178828	GCF_008416075.1	47678	Bacteroides caccae BIOML-A12	3	0	0	0	0	1	0	0
178830	GCF_008416115.1	47678	Bacteroides caccae BIOML-A13	3	0	0	0	0	1	0	0
178827	GCF_008416065.1	47678	Bacteroides caccae BIOML-A14	3	0	0	0	0	1	0	0
178855	GCF_008572665.1	47678	Bacteroides caccae BIOML-A15	4	0	0	0	0	1	0	0
178856	GCF_008572685.1	47678	Bacteroides caccae BIOML-A16	3	0	0	0	0	1	0	0
178854	GCF_008572645.1	47678	Bacteroides caccae BIOML-A17	3	0	0	0	0	1	0	0
178853	GCF_008572635.1	47678	Bacteroides caccae BIOML-A18	3	0	0	0	0	1	0	0
178851	GCF_008572585.1	47678	Bacteroides caccae BIOML-A19	3	0	0	0	0	1	0	0
178837	GCF_008416295.1	47678	Bacteroides caccae BIOML-A2	3	0	0	0	0	1	0	0
178852	GCF_008572595.1	47678	Bacteroides caccae BIOML-A20	3	0	0	0	0	1	0	0
178850	GCF_008572575.1	47678	Bacteroides caccae BIOML-A21	3	0	0	0	0	1	0	0
178849	GCF_008572545.1	47678	Bacteroides caccae BIOML-A22	3	0	0	0	0	1	0	0
178848	GCF_008572535.1	47678	Bacteroides caccae BIOML-A23	3	0	0	0	0	1	0	0
178847	GCF_008572505.1	47678	Bacteroides caccae BIOML-A24	2	0	0	0	0	1	0	0
178846	GCF_008572485.1	47678	Bacteroides caccae BIOML-A25	2	0	0	0	0	1	0	0
178845	GCF_008572465.1	47678	Bacteroides caccae BIOML-A26	2	0	0	0	0	1	0	0
178844	GCF_008572445.1	47678	Bacteroides caccae BIOML-A27	2	0	0	0	0	1	0	0
178843	GCF_008572425.1	47678	Bacteroides caccae BIOML-A28	2	0	0	0	0	1	0	0
178842	GCF_008572405.1	47678	Bacteroides caccae BIOML-A29	2	0	0	0	0	1	0	0
178836	GCF_008416255.1	47678	Bacteroides caccae BIOML-A3	3	0	0	0	0	1	0	0
178841	GCF_008572365.1	47678	Bacteroides caccae BIOML-A30	2	0	0	0	0	1	0	0
178840	GCF_008572355.1	47678	Bacteroides caccae BIOML-A31	2	0	0	0	0	1	0	0
178839	GCF_008572305.1	47678	Bacteroides caccae BIOML-A32	2	0	0	0	0	1	0	0
178835	GCF_008416235.1	47678	Bacteroides caccae BIOML-A4	3	0	0	0	0	1	0	0
178834	GCF_008416215.1	47678	Bacteroides caccae BIOML-A5	3	0	0	0	0	1	0	0
178833	GCF_008416195.1	47678	Bacteroides caccae BIOML-A6	3	0	0	0	0	1	0	0
178832	GCF_008416185.1	47678	Bacteroides caccae BIOML-A7	3	0	0	0	0	1	0	0
178831	GCF_008416155.1	47678	Bacteroides caccae BIOML-A9	3	0	0	0	0	1	0	0
124048	GCF_005844255.1	47678	Bacteroides caccae BSD2780061689st1_A4	2	0	0	0	0	1	0	0
124030	GCF_000273725.1	997873	Bacteroides caccae CL03T12C61	2	0	0	0	0	1	0	0
173941	GCF_902388185.1	47678	Bacteroides caccae MGYG-HGUT-02549	2	0	0	0	0	1	0	0
124038	GCF_003463165.1	47678	Bacteroides caccae OF02-6LB	2	0	0	0	0	1	0	0
124037	GCF_003463115.1	47678	Bacteroides caccae OF02-8	2	0	0	0	0	1	0	0
124035	GCF_003438425.1	47678	Bacteroides caccae OM05-21BH	2	0	0	0	0	1	0	0
124047	GCF_004167345.1	47678	Bacteroides caccae bj_0095	2	0	0	0	0	1	0	0
161637	GCF_004793675.1	2516958	Bacteroides caecimuri NM63_1-25	0	0	0	0	0	0	0	0
152132	GCF_003611865.1	1796613	Bacteroides caecimuris 0.1xD8-16	0	0	0	0	0	0	0	0
152130	GCF_001688725.2	1796613	Bacteroides caecimuris I48	0	0	0	0	0	0	0	0
152131	GCF_002221665.1	1796613	Bacteroides caecimuris I48	0	0	0	0	0	0	0	0
134725	GCF_003460035.1	246787	Bacteroides cellulosilyticus AF17-25	2	1	1	1	1	5	1	0
134724	GCF_003459465.1	246787	Bacteroides cellulosilyticus AF22-3AC	4	1	1	1	1	5	1	0
134723	GCF_003457665.1	246787	Bacteroides cellulosilyticus AF29-17	2	1	1	1	1	5	1	0
179280	GCF_008572285.1	246787	Bacteroides cellulosilyticus BIOML-A1	3	1	1	1	3	5	1	0
179282	GCF_008572315.1	246787	Bacteroides cellulosilyticus BIOML-A2	3	1	1	1	3	5	1	0
179281	GCF_008572295.1	246787	Bacteroides cellulosilyticus BIOML-A3	3	1	1	1	1	5	1	0
179279	GCF_008572245.1	246787	Bacteroides cellulosilyticus BIOML-A5	3	1	1	1	4	5	1	0
179278	GCF_008572235.1	246787	Bacteroides cellulosilyticus BIOML-A6	3	1	1	1	1	5	1	0
179277	GCF_008572225.1	246787	Bacteroides cellulosilyticus BIOML-A7	2	1	1	1	1	5	1	0
179276	GCF_008572195.1	246787	Bacteroides cellulosilyticus BIOML-A8	2	1	1	1	1	5	1	0
134719	GCF_000273015.1	997874	Bacteroides cellulosilyticus CL02T12C19	4	1	1	1	1	5	1	0
134722	GCF_001535595.1	246787	Bacteroides cellulosilyticus CL09T06C25	3	1	1	1	0	4	1	0
134718	GCF_000158035.1	537012	Bacteroides cellulosilyticus DSM 14838	2	1	1	0	1	4	1	0
174492	GCF_902387305.1	246787	Bacteroides cellulosilyticus MGYG-HGUT-02455	3	1	1	1	0	4	1	0
134720	GCF_000463315.1	1268240	Bacteroides cellulosilyticus WH2	2	1	1	1	1	5	1	0
134721	GCF_001318345.1	246787	Bacteroides cellulosilyticus WH2	2	1	1	1	1	5	1	0
134726	GCF_900624855.1	1268240	Bacteroides cellulosilyticus WH2 Bacteroides cellulosilyticus 82B7	2	1	1	1	1	5	1	0
140414	GCF_003464625.1	626929	Bacteroides clarus AF14-27	2	1	1	0	0	3	0	0
140413	GCF_003464535.1	626929	Bacteroides clarus AF14-44	2	1	1	0	0	3	0	0
140412	GCF_003459675.1	626929	Bacteroides clarus AF19-1AC	1	1	1	0	0	3	0	0
140410	GCF_002160225.1	626929	Bacteroides clarus An189	3	1	1	0	0	3	0	0
140411	GCF_002161685.1	626929	Bacteroides clarus An43	4	0	0	0	0	1	0	0
174816	GCF_902363315.1	626929	Bacteroides clarus MGYG-HGUT-00105	1	1	1	0	0	3	0	0
140409	GCF_000195615.1	762984	Bacteroides clarus YIT 12056	2	1	1	0	0	3	0	0
140415	GCF_900129655.1	762984	Bacteroides clarus YIT 12056	2	1	1	0	0	3	0	0
153215	GCF_900130125.1	1871006	Bacteroides congonensis Marseille-P3132	3	0	0	0	0	1	0	0
136064	GCF_003458565.1	310298	Bacteroides coprocola AF24-2	0	0	0	0	0	0	0	0
136063	GCF_000154845.1	470145	Bacteroides coprocola DSM 17136	0	0	0	0	0	0	0	0
174589	GCF_902373755.1	310298	Bacteroides coprocola MGYG-HGUT-01306	0	0	0	0	0	0	0	0
137389	GCF_003467215.1	387090	Bacteroides coprophilus AM42-38	0	0	0	0	0	0	0	0
137385	GCF_000157915.1	547042	Bacteroides coprophilus DSM 18228 = JCM 13818	0	1	1	0	0	2	0	0
137388	GCF_001315785.1	547042	Bacteroides coprophilus DSM 18228 = JCM 13818	0	0	1	0	0	1	0	0
137386	GCF_001315745.1	1342725	Bacteroides coprophilus JCM 13816	0	1	1	0	0	2	0	0
137387	GCF_001315765.1	1342726	Bacteroides coprophilus JCM 13817	0	0	1	0	0	1	0	0
174662	GCF_902365055.1	387090	Bacteroides coprophilus MGYG-HGUT-00273	0	0	0	0	0	0	0	0
130814	GCF_000212915.1	679937	Bacteroides coprosuis DSM 18011	0	0	0	0	0	0	0	0
175559	GCF_902385525.1	2024197	Bacteroides cutis MGYG-HGUT-02300	6	0	0	0	0	1	0	0
156587	GCF_900241005.1	2024197	Bacteroides cutis Marseille-P4118	6	0	0	0	0	1	0	0
136802	GCF_000158335.2	556260	Bacteroides dorei 5_1_36/D4	1	0	0	0	0	1	0	0
136811	GCF_003464725.1	357276	Bacteroides dorei AF14-1AC	1	0	0	0	0	1	0	0
136809	GCF_003458145.1	357276	Bacteroides dorei AF27-18BH	1	0	0	0	0	1	0	0
174637	GCF_007896765.1	357276	Bacteroides dorei ANK132K_1B	1	0	0	0	0	1	0	0
174638	GCF_007896815.1	357276	Bacteroides dorei ANK132K_2B	1	0	0	0	0	1	0	0
136807	GCF_002160605.1	357276	Bacteroides dorei An16	1	0	0	0	0	1	0	0
136808	GCF_002161715.1	357276	Bacteroides dorei An41	1	0	0	0	0	1	0	0
179392	GCF_008572205.1	357276	Bacteroides dorei BIOML-A1	1	0	0	0	0	1	0	0
179385	GCF_008572045.1	357276	Bacteroides dorei BIOML-A10	3	0	0	0	0	1	0	0
179383	GCF_008572005.1	357276	Bacteroides dorei BIOML-A11	3	0	0	0	0	1	0	0
179382	GCF_008571985.1	357276	Bacteroides dorei BIOML-A12	3	0	0	0	0	1	0	0
179381	GCF_008571975.1	357276	Bacteroides dorei BIOML-A13	3	0	0	0	0	1	0	0
179380	GCF_008571955.1	357276	Bacteroides dorei BIOML-A14	3	0	0	0	0	1	0	0
179379	GCF_008571925.1	357276	Bacteroides dorei BIOML-A15	3	0	0	0	0	1	0	0
179378	GCF_008571915.1	357276	Bacteroides dorei BIOML-A16	3	0	0	0	0	1	0	0
179376	GCF_008571875.1	357276	Bacteroides dorei BIOML-A17	3	0	0	0	0	1	0	0
179377	GCF_008571885.1	357276	Bacteroides dorei BIOML-A18	3	0	0	0	0	1	0	0
179375	GCF_008571855.1	357276	Bacteroides dorei BIOML-A19	3	0	0	0	0	1	0	0
179374	GCF_008571825.1	357276	Bacteroides dorei BIOML-A20	3	0	0	0	0	1	0	0
179373	GCF_008571815.1	357276	Bacteroides dorei BIOML-A21	3	0	0	0	0	1	0	0
179372	GCF_008571795.1	357276	Bacteroides dorei BIOML-A22	3	0	0	0	0	1	0	0
179369	GCF_008571715.1	357276	Bacteroides dorei BIOML-A23	3	0	0	0	0	1	0	0
179370	GCF_008571725.1	357276	Bacteroides dorei BIOML-A24	3	0	0	0	0	1	0	0
179371	GCF_008571735.1	357276	Bacteroides dorei BIOML-A25	3	0	0	0	0	1	0	0
179368	GCF_008571705.1	357276	Bacteroides dorei BIOML-A26	3	0	0	0	0	1	0	0
179391	GCF_008572155.1	357276	Bacteroides dorei BIOML-A3	1	0	0	0	0	1	0	0
179390	GCF_008572145.1	357276	Bacteroides dorei BIOML-A4	1	0	0	0	0	1	0	0
179389	GCF_008572125.1	357276	Bacteroides dorei BIOML-A5	1	0	0	0	0	1	0	0
179387	GCF_008572085.1	357276	Bacteroides dorei BIOML-A6	3	0	0	0	0	1	0	0
179386	GCF_008572075.1	357276	Bacteroides dorei BIOML-A7	3	0	0	0	0	1	0	0
179388	GCF_008572095.1	357276	Bacteroides dorei BIOML-A8	3	0	0	0	0	1	0	0
179384	GCF_008572035.1	357276	Bacteroides dorei BIOML-A9	3	0	0	0	0	1	0	0
174636	GCF_007896665.1	357276	Bacteroides dorei CFPLTA003_2B	1	0	0	0	0	1	0	0
136803	GCF_000273035.1	997875	Bacteroides dorei CL02T00C15	1	0	0	0	0	1	0	0
136804	GCF_000273055.1	997876	Bacteroides dorei CL02T12C06	1	0	0	0	0	1	0	0
136805	GCF_000273075.1	997877	Bacteroides dorei CL03T12C01	3	0	0	0	0	1	0	0
136806	GCF_001640865.1	997877	Bacteroides dorei CL03T12C01	3	0	0	0	0	1	0	0
136801	GCF_000156075.1	483217	Bacteroides dorei DSM 17855	1	0	0	0	0	1	0	0
174639	GCF_902387545.1	357276	Bacteroides dorei MGYG-HGUT-02478	1	0	0	0	0	1	0	0
136810	GCF_003463345.1	357276	Bacteroides dorei OF04-10BH	1	0	0	0	0	1	0	0
136822	GCF_006148905.1	357276	Bacteroides dorei P8wE9	1	0	0	0	0	1	0	0
136820	GCF_004347605.1	357276	Bacteroides dorei RJX1045	1	0	0	0	0	1	0	0
136819	GCF_004347595.1	357276	Bacteroides dorei RJX1046	1	0	0	0	0	1	0	0
136817	GCF_004347525.1	357276	Bacteroides dorei RJX1047	3	0	0	0	0	1	0	0
136816	GCF_004347495.1	357276	Bacteroides dorei RJX1048	1	0	0	0	0	1	0	0
136814	GCF_004347475.1	357276	Bacteroides dorei RJX1049	1	0	0	0	0	1	0	0
136815	GCF_004347485.1	357276	Bacteroides dorei RJX1050	1	0	0	0	0	1	0	0
136821	GCF_004347655.1	357276	Bacteroides dorei RJX1051	1	0	0	0	0	1	0	0
136818	GCF_004347575.1	357276	Bacteroides dorei RJX1052	1	0	0	0	0	1	0	0
136812	GCF_003466465.1	357276	Bacteroides dorei TM05-24	3	0	0	0	0	1	0	0
136813	GCF_004168495.1	357276	Bacteroides dorei aa_0143	1	0	0	0	0	1	0	0
105313	GCF_005845315.1	28111	Bacteroides eggerthii 1001175st1_B5	0	0	0	0	0	0	0	0
105302	GCF_000185605.1	665953	Bacteroides eggerthii 1_2_48FAA	0	0	0	0	0	0	0	0
105303	GCF_000273465.1	665953	Bacteroides eggerthii 1_2_48FAA	0	0	0	0	0	0	0	0
105304	GCF_003460345.1	28111	Bacteroides eggerthii AF18-1	0	0	0	0	0	0	0	0
105311	GCF_003475335.1	28111	Bacteroides eggerthii AF33-15AC	0	0	0	0	0	0	0	0
105309	GCF_003472445.1	28111	Bacteroides eggerthii AM10-54	0	0	0	0	0	0	0	0
105310	GCF_003472985.1	28111	Bacteroides eggerthii AM14-12	0	0	0	0	0	0	0	0
105308	GCF_003471525.1	28111	Bacteroides eggerthii AM18-17	0	0	0	0	0	0	0	0
105307	GCF_003470085.1	28111	Bacteroides eggerthii AM26-26AC	0	0	0	0	0	0	0	0
105306	GCF_003467605.1	28111	Bacteroides eggerthii AM38-13	0	0	0	0	0	0	0	0
105305	GCF_003467285.1	28111	Bacteroides eggerthii AM42-16	0	0	0	0	0	0	0	0
178558	GCF_008571695.1	28111	Bacteroides eggerthii BIOML-A1	0	0	0	0	0	0	0	0
178557	GCF_008571605.1	28111	Bacteroides eggerthii BIOML-A2	0	0	0	0	0	0	0	0
105301	GCF_000155815.1	483216	Bacteroides eggerthii DSM 20697	0	0	0	0	0	0	0	0
173289	GCF_902373795.1	28111	Bacteroides eggerthii MGYG-HGUT-01313	0	0	0	0	0	0	0	0
105314	GCF_900445565.1	28111	Bacteroides eggerthii NCTC11155	0	0	0	0	0	0	0	0
105312	GCF_004168485.1	28111	Bacteroides eggerthii bj_0095	0	0	0	0	0	0	0	0
141463	GCF_900129065.1	871325	Bacteroides faecichinchillae DSM 26883	1	0	0	0	0	1	0	0
141461	GCF_000614145.1	1236513	Bacteroides faecichinchillae JCM 17102	0	0	0	0	0	0	0	0
141462	GCF_004801645.1	871325	Bacteroides faecichinchillae NM45_B5	1	0	0	0	0	1	0	0
140857	GCF_005844775.1	674529	Bacteroides faecis 1001175st1_E5	3	0	0	0	0	1	0	0
140853	GCF_003121505.1	674529	Bacteroides faecis 8736	3	0	0	0	0	1	0	0
140855	GCF_003460025.1	674529	Bacteroides faecis AF17-5AC	1	0	0	0	0	1	0	0
179545	GCF_008571595.1	674529	Bacteroides faecis BIOML-A1	3	0	0	0	0	1	0	0
179547	GCF_008571625.1	674529	Bacteroides faecis BIOML-A2	3	0	0	0	0	1	0	0
179544	GCF_008571565.1	674529	Bacteroides faecis BIOML-A3	3	0	0	0	0	1	0	0
179543	GCF_008571545.1	674529	Bacteroides faecis BIOML-A4	3	0	0	0	0	1	0	0
179548	GCF_008571655.1	674529	Bacteroides faecis BIOML-A5	3	0	0	0	0	1	0	0
179546	GCF_008571615.1	674529	Bacteroides faecis BIOML-A6	3	0	0	0	0	1	0	0
140852	GCF_000226135.1	1077285	Bacteroides faecis MAJ27	1	0	0	0	0	1	0	0
140858	GCF_900106755.1	1077285	Bacteroides faecis MAJ27	1	0	0	0	0	1	0	0
174871	GCF_902385395.1	674529	Bacteroides faecis MGYG-HGUT-02281	3	0	0	0	0	1	0	0
140854	GCF_003439395.1	674529	Bacteroides faecis OM02-29	3	0	0	0	0	1	0	0
140856	GCF_004167845.1	674529	Bacteroides faecis bf_0095	3	0	0	0	0	1	0	0
136569	GCF_001404475.1	338188	Bacteroides finegoldii 2789STDY5608840	0	0	0	0	0	0	0	0
179365	GCF_008571525.1	338188	Bacteroides finegoldii BIOML-A1	0	0	0	0	0	0	0	0
179358	GCF_008571365.1	338188	Bacteroides finegoldii BIOML-A10	0	0	0	0	0	0	0	0
179364	GCF_008571515.1	338188	Bacteroides finegoldii BIOML-A2	0	0	0	0	0	0	0	0
179363	GCF_008571475.1	338188	Bacteroides finegoldii BIOML-A3	0	0	0	0	0	0	0	0
179361	GCF_008571445.1	338188	Bacteroides finegoldii BIOML-A4	0	0	0	0	0	0	0	0
179362	GCF_008571465.1	338188	Bacteroides finegoldii BIOML-A5	0	0	0	0	0	0	0	0
179360	GCF_008571435.1	338188	Bacteroides finegoldii BIOML-A6	0	0	0	0	0	0	0	0
179357	GCF_008571355.1	338188	Bacteroides finegoldii BIOML-A7	0	0	0	0	0	0	0	0
179359	GCF_008571395.1	338188	Bacteroides finegoldii BIOML-A8	0	0	0	0	0	0	0	0
179356	GCF_008571345.1	338188	Bacteroides finegoldii BIOML-A9	0	0	0	0	0	0	0	0
136567	GCF_000269545.1	997888	Bacteroides finegoldii CL09T03C10	0	0	0	0	0	0	0	0
136568	GCF_000304195.1	997888	Bacteroides finegoldii CL09T03C10	0	0	0	0	0	0	0	0
136566	GCF_000156195.1	483215	Bacteroides finegoldii DSM 17565	0	0	0	0	0	0	0	0
174623	GCF_902362535.1	338188	Bacteroides finegoldii MGYG-HGUT-00029	0	0	0	0	0	0	0	0
174817	GCF_902374325.1	626930	Bacteroides fluxus MGYG-HGUT-01370	2	1	1	0	0	3	0	0
140416	GCF_000195635.1	763034	Bacteroides fluxus YIT 12057	2	1	1	0	0	3	0	0
55344	GCF_002811085.1	817	Bacteroides fragilis 078320-1	1	1	1	0	0	3	0	0
55377	GCF_005844845.1	817	Bacteroides fragilis 1001175st1_C3	1	1	1	0	0	3	0	0
55341	GCF_002811025.1	817	Bacteroides fragilis 1284	1	1	1	0	0	3	0	0
55343	GCF_002811065.1	817	Bacteroides fragilis 12905	1	1	1	0	0	3	0	0
55337	GCF_001816225.2	817	Bacteroides fragilis 14-106904-1	1	1	1	0	0	3	0	0
172145	GCF_008086695.1	817	Bacteroides fragilis 143	1	1	1	0	0	3	0	0
55334	GCF_001699865.1	817	Bacteroides fragilis 2-078382-3	1	1	1	0	0	3	0	0
55335	GCF_001699875.1	817	Bacteroides fragilis 20656-2-1	1	1	1	0	0	3	0	0
55333	GCF_001699855.1	817	Bacteroides fragilis 20793-3	1	1	1	0	0	3	0	0
55233	GCF_000162135.1	817	Bacteroides fragilis 2_1_16	1	1	1	0	0	3	0	0
55235	GCF_000218345.1	817	Bacteroides fragilis 2_1_56FAA	1	1	1	0	0	3	0	0
55317	GCF_000944095.1	817	Bacteroides fragilis 2d2A	1	1	1	0	0	3	0	0
55319	GCF_001054865.1	817	Bacteroides fragilis 320_BFRA	1	1	1	0	0	3	0	0
55321	GCF_001056335.1	817	Bacteroides fragilis 321_BFRA	1	1	1	0	0	3	0	0
55320	GCF_001054895.1	817	Bacteroides fragilis 322_BFRA	1	1	1	0	0	3	0	0
55232	GCF_000157015.1	457424	Bacteroides fragilis 3_1_12	1	1	1	0	0	3	0	0
55326	GCF_001373095.1	817	Bacteroides fragilis 4g8B	1	1	1	0	0	3	0	0
55234	GCF_000210835.1	862962	Bacteroides fragilis 638R	1	1	1	0	0	3	0	0
55336	GCF_001699885.1	817	Bacteroides fragilis 86-5443-2-2	1	1	1	0	0	3	0	0
55322	GCF_001058755.1	817	Bacteroides fragilis 885_BFRA	1	1	1	0	0	3	0	0
55323	GCF_001058775.1	817	Bacteroides fragilis 894_BFRA	1	1	1	0	0	3	0	0
55324	GCF_001077245.1	817	Bacteroides fragilis 915_BFRA	1	1	1	0	0	3	0	0
172142	GCF_007896685.1	817	Bacteroides fragilis AD126T_1B	1	1	1	0	0	3	0	0
172141	GCF_007896675.1	817	Bacteroides fragilis AD126T_2B	1	1	1	0	0	3	0	0
172138	GCF_007896575.1	817	Bacteroides fragilis AD135F_1B	1	1	1	0	0	3	0	0
177647	GCF_009024655.1	817	Bacteroides fragilis AD135F_2B	1	1	1	0	0	3	0	0
172140	GCF_007896605.1	817	Bacteroides fragilis AD135F_3B	1	1	1	0	0	3	0	0
55362	GCF_003465265.1	817	Bacteroides fragilis AF14-14AC	1	1	1	0	0	3	0	0
55361	GCF_003464635.1	817	Bacteroides fragilis AF14-26	1	1	1	0	0	3	0	0
55360	GCF_003464385.1	817	Bacteroides fragilis AF15-10LB	1	1	1	0	0	3	0	0
55358	GCF_003458955.1	817	Bacteroides fragilis AF26-6	1	1	1	0	0	3	0	0
55357	GCF_003458215.1	817	Bacteroides fragilis AF27-10	1	1	1	0	0	3	0	0
55372	GCF_003475385.1	817	Bacteroides fragilis AF32-10	1	1	1	0	0	3	0	0
55371	GCF_003472195.1	817	Bacteroides fragilis AM13-18	1	1	1	0	0	3	0	0
55370	GCF_003472025.1	817	Bacteroides fragilis AM15-16	1	1	1	0	0	3	0	0
55369	GCF_003471925.1	817	Bacteroides fragilis AM16-16A	1	1	1	0	0	3	0	0
55368	GCF_003471745.1	817	Bacteroides fragilis AM17-19	1	1	1	0	0	3	0	0
55367	GCF_003471465.1	817	Bacteroides fragilis AM18-6	1	1	1	0	0	3	0	0
55366	GCF_003469705.1	817	Bacteroides fragilis AM26-13LB	1	1	1	0	0	3	0	0
55365	GCF_003469305.1	817	Bacteroides fragilis AM31-13AC	1	1	1	0	0	3	0	0
55364	GCF_003468145.1	817	Bacteroides fragilis AM40-4AC	1	1	1	0	0	3	0	0
55338	GCF_001997325.1	817	Bacteroides fragilis ATCC 25285	1	1	1	0	0	3	0	0
55325	GCF_001286525.1	817	Bacteroides fragilis BE1	1	1	1	0	0	3	0	0
55332	GCF_001695355.1	817	Bacteroides fragilis BF8	1	1	1	0	0	3	0	0
55375	GCF_004798515.1	817	Bacteroides fragilis BFR_KZ02	1	1	1	0	0	3	0	0
55318	GCF_000965785.1	817	Bacteroides fragilis BOB25	1	1	1	0	0	3	0	0
55376	GCF_005706655.1	817	Bacteroides fragilis CCUG4856T	1	1	1	0	0	3	0	0
172139	GCF_007896595.1	817	Bacteroides fragilis CFPLTA004_1B	1	1	1	0	0	3	0	0
55238	GCF_000273095.1	997878	Bacteroides fragilis CL03T00C08	1	1	1	0	0	3	0	0
55239	GCF_000273115.1	997879	Bacteroides fragilis CL03T12C07	1	1	1	0	0	3	0	0
55340	GCF_002810995.1	817	Bacteroides fragilis CL04T03C20	1	1	1	0	0	3	0	0
55237	GCF_000269525.1	997880	Bacteroides fragilis CL05T00C42	1	1	1	0	0	3	0	0
55242	GCF_000273765.1	997880	Bacteroides fragilis CL05T00C42	1	1	1	0	0	3	0	0
55240	GCF_000273135.1	997881	Bacteroides fragilis CL05T12C13	1	1	1	0	0	3	0	0
55236	GCF_000263115.1	997882	Bacteroides fragilis CL07T00C01	1	1	1	0	0	3	0	0
55241	GCF_000273155.1	997883	Bacteroides fragilis CL07T12C05	1	1	1	0	0	3	0	0
55339	GCF_002810985.1	817	Bacteroides fragilis CM13	1	1	1	0	0	3	0	0
55312	GCF_000710375.2	817	Bacteroides fragilis DCMOUH0017B	1	1	1	0	0	3	0	0
55313	GCF_000724665.2	817	Bacteroides fragilis DCMOUH0018B	1	1	1	0	0	3	0	0
55314	GCF_000724795.2	817	Bacteroides fragilis DCMOUH0042B	1	1	1	0	0	3	0	0
55315	GCF_000724805.2	817	Bacteroides fragilis DCMOUH0067B	1	1	1	0	0	3	0	0
55316	GCF_000724815.2	817	Bacteroides fragilis DCMOUH0085B	1	1	1	0	0	3	0	0
55311	GCF_000710365.2	817	Bacteroides fragilis DCMSKEJBY0001B	1	1	1	0	0	3	0	0
172146	GCF_008369705.1	817	Bacteroides fragilis GUT04	1	1	1	0	0	3	0	0
177649	GCF_009025695.1	817	Bacteroides fragilis HAP130N_1B	1	1	1	0	0	3	0	0
172143	GCF_007896745.1	817	Bacteroides fragilis HAP130N_2B	1	1	1	0	0	3	0	0
177650	GCF_009025705.1	817	Bacteroides fragilis HAP130N_3B	1	1	1	0	0	3	0	0
55346	GCF_003363115.1	817	Bacteroides fragilis HCK-B3	1	1	1	0	0	3	0	0
55243	GCF_000297695.1	1073386	Bacteroides fragilis HMW 610	1	1	1	0	0	3	0	0
55244	GCF_000297735.1	1073387	Bacteroides fragilis HMW 615	3	1	1	0	0	3	0	0
55245	GCF_000297755.1	1073388	Bacteroides fragilis HMW 616	1	1	1	0	0	3	0	0
55373	GCF_003852685.1	817	Bacteroides fragilis ISCST1982	1	1	0	0	0	2	0	0
55330	GCF_001692695.1	817	Bacteroides fragilis JIM10	1	1	1	0	0	3	0	0
55328	GCF_001580105.1	817	Bacteroides fragilis KLE1257	1	1	1	0	0	3	0	0
55327	GCF_001580095.1	817	Bacteroides fragilis KLE1758	1	1	1	0	0	3	0	0
172147	GCF_902364655.1	817	Bacteroides fragilis MGYG-HGUT-00236	1	1	1	0	0	3	0	0
172148	GCF_902374115.1	817	Bacteroides fragilis MGYG-HGUT-01337	1	1	1	0	0	3	0	0
55231	GCF_000025985.1	272559	Bacteroides fragilis NCTC 9343	1	1	1	0	0	3	0	0
55378	GCF_900445515.1	817	Bacteroides fragilis NCTC9343	1	1	1	0	0	3	0	0
55331	GCF_001693695.1	817	Bacteroides fragilis O:21	1	1	1	0	0	3	0	0
55359	GCF_003463545.1	817	Bacteroides fragilis OF01-1	1	1	1	0	0	3	0	0
55356	GCF_003439675.1	817	Bacteroides fragilis OF05-11AC	1	1	1	0	0	3	0	0
55355	GCF_003439635.1	817	Bacteroides fragilis OF05-13AC	1	1	1	0	0	3	0	0
55354	GCF_003439505.1	817	Bacteroides fragilis OM02-11	1	1	1	0	0	3	0	0
55353	GCF_003439285.1	817	Bacteroides fragilis OM02-9	1	1	1	0	0	3	0	0
55352	GCF_003439065.1	817	Bacteroides fragilis OM04-9BH	1	1	1	0	0	3	0	0
55351	GCF_003438895.1	817	Bacteroides fragilis OM06-1	1	1	1	0	0	3	0	0
55350	GCF_003438775.1	817	Bacteroides fragilis OM06-30AC	1	1	1	0	0	3	0	0
55345	GCF_002849695.1	817	Bacteroides fragilis Q1F2	1	1	1	0	0	3	0	0
55329	GCF_001682215.1	817	Bacteroides fragilis S14	1	1	1	0	0	3	0	0
55349	GCF_003437815.1	817	Bacteroides fragilis TF05-31	1	1	1	0	0	3	0	0
55348	GCF_003436935.1	817	Bacteroides fragilis TF09-1	1	1	1	0	0	3	0	0
172144	GCF_007896795.1	817	Bacteroides fragilis TL139C_1B	1	1	1	0	0	3	0	0
177648	GCF_009025495.1	817	Bacteroides fragilis TL139C_2B	1	1	1	0	0	3	0	0
55347	GCF_003436285.1	817	Bacteroides fragilis TM08-15	1	1	1	0	0	3	0	0
55342	GCF_002811035.1	817	Bacteroides fragilis US326	1	1	1	0	0	3	0	0
55230	GCF_000009925.1	295405	Bacteroides fragilis YCH46	1	1	1	0	0	3	0	0
55379	GCF_900624785.1	295405	Bacteroides fragilis YCH46 Bacteroides fragilis 82A12	1	1	1	0	0	3	0	0
55374	GCF_004167855.1	817	Bacteroides fragilis am_0171	1	1	1	0	0	3	0	0
55380	GCF_901485015.1	817	Bacteroides fragilis bfr_m_7021	1	1	1	0	0	3	0	0
55271	GCF_000598685.2	1339295	Bacteroides fragilis str. 1007-1-F #10	1	1	1	0	0	3	0	0
55299	GCF_000599265.1	1339337	Bacteroides fragilis str. 1007-1-F #3	1	1	1	0	0	3	0	0
55265	GCF_000598545.2	1339338	Bacteroides fragilis str. 1007-1-F #4	1	1	1	0	0	3	0	0
55306	GCF_000601035.1	1339339	Bacteroides fragilis str. 1007-1-F #5	1	1	1	0	0	3	0	0
55309	GCF_000601095.1	1339340	Bacteroides fragilis str. 1007-1-F #6	1	1	1	0	0	3	0	0
55294	GCF_000599145.2	1339292	Bacteroides fragilis str. 1007-1-F #7	1	1	1	0	0	3	0	0
55252	GCF_000598265.1	1339293	Bacteroides fragilis str. 1007-1-F #8	1	1	1	0	0	3	0	0
55281	GCF_000598885.1	1339294	Bacteroides fragilis str. 1007-1-F #9	1	1	1	0	0	3	0	0
55272	GCF_000598705.1	1339297	Bacteroides fragilis str. 1009-4-F #10	1	1	1	0	0	3	0	0
55300	GCF_000599285.2	1339296	Bacteroides fragilis str. 1009-4-F #7	1	1	1	0	0	3	0	0
55278	GCF_000598825.1	1339280	Bacteroides fragilis str. 2-F-2 #4	2	1	1	0	0	3	0	0
55253	GCF_000598285.1	1339281	Bacteroides fragilis str. 2-F-2 #5	1	1	1	0	0	3	0	0
55246	GCF_000598145.1	1339282	Bacteroides fragilis str. 2-F-2 #7	1	1	1	0	0	3	0	0
55282	GCF_000598905.1	1339279	Bacteroides fragilis str. 20793-3	1	1	1	0	0	3	0	0
55280	GCF_000598865.1	1339335	Bacteroides fragilis str. 3-F-2 #6	2	1	1	0	0	3	0	0
55266	GCF_000598565.1	1339300	Bacteroides fragilis str. 3397 N2	1	1	1	0	0	3	0	0
55283	GCF_000598925.1	1339301	Bacteroides fragilis str. 3397 N3	1	1	1	0	0	3	0	0
55295	GCF_000599165.2	1339299	Bacteroides fragilis str. 3397 T14	1	1	1	0	0	3	0	0
55259	GCF_000598425.1	1339336	Bacteroides fragilis str. 34-F-2 #13	1	1	1	0	0	3	0	0
55279	GCF_000598845.1	1339307	Bacteroides fragilis str. 3719 A10	3	1	1	0	0	3	0	0
55273	GCF_000598725.1	1339306	Bacteroides fragilis str. 3719 T6	1	1	1	0	0	3	0	0
55267	GCF_000598585.1	1339298	Bacteroides fragilis str. 3725 D9(v)	1	1	1	0	0	3	0	0
55254	GCF_000598305.1	1339308	Bacteroides fragilis str. 3774 T13	1	1	1	0	0	3	0	0
55255	GCF_000598325.1	1339309	Bacteroides fragilis str. 3783N1-2	1	1	1	0	0	3	0	0
55290	GCF_000599065.2	1339310	Bacteroides fragilis str. 3783N1-6	1	1	1	0	0	3	0	0
55268	GCF_000598605.1	1339311	Bacteroides fragilis str. 3783N1-8	1	1	1	0	0	3	0	0
55256	GCF_000598345.1	1339312	Bacteroides fragilis str. 3783N2-1	1	1	1	0	0	3	0	0
55247	GCF_000598165.1	1339313	Bacteroides fragilis str. 3976T7	1	1	1	0	0	3	0	0
55296	GCF_000599185.2	1339314	Bacteroides fragilis str. 3976T8	1	1	1	0	0	3	0	0
55260	GCF_000598445.1	1339289	Bacteroides fragilis str. 3986 N(B)19	1	1	1	0	0	3	0	0
55284	GCF_000598945.1	1339305	Bacteroides fragilis str. 3986 N(B)22	1	1	1	0	0	3	0	0
55310	GCF_000601115.1	1339304	Bacteroides fragilis str. 3986 N3	1	1	1	0	0	3	0	0
55285	GCF_000598965.1	1339303	Bacteroides fragilis str. 3986 T(B)13	1	1	1	0	0	3	0	0
55261	GCF_000598465.1	1339287	Bacteroides fragilis str. 3986 T(B)9	1	1	1	0	0	3	0	0
55248	GCF_000598185.2	1339302	Bacteroides fragilis str. 3986T(B)10	1	1	1	0	0	3	0	0
55249	GCF_000598205.1	1339288	Bacteroides fragilis str. 3988 T1	1	1	1	0	0	3	0	0
55257	GCF_000598365.1	1339315	Bacteroides fragilis str. 3988T(B)14	1	1	1	0	0	3	0	0
55250	GCF_000598225.1	1339283	Bacteroides fragilis str. 3996 N(B) 6	1	1	1	0	0	3	0	0
55258	GCF_000598385.1	1339285	Bacteroides fragilis str. 3998 T(B) 4	1	1	1	0	0	3	0	0
55262	GCF_000598485.1	1339316	Bacteroides fragilis str. 3998T(B)3	1	1	1	0	0	3	0	0
55286	GCF_000598985.1	1339274	Bacteroides fragilis str. A7 (UDC12-2)	1	1	1	0	0	3	0	0
55251	GCF_000598245.1	1339278	Bacteroides fragilis str. DS-166	1	1	1	0	0	3	0	0
55263	GCF_000598505.1	1339276	Bacteroides fragilis str. DS-208	1	1	1	0	0	3	0	0
55291	GCF_000599085.1	1339277	Bacteroides fragilis str. DS-71	1	1	1	0	0	3	0	0
55277	GCF_000598805.1	1339275	Bacteroides fragilis str. Ds-233	2	1	1	0	0	3	0	0
55276	GCF_000598785.2	1339270	Bacteroides fragilis str. I1345	1	1	1	0	0	3	0	0
55264	GCF_000598525.1	1339271	Bacteroides fragilis str. J-143-4	1	1	1	0	0	3	0	0
55269	GCF_000598645.1	1339272	Bacteroides fragilis str. J38-1	1	1	1	0	0	3	0	0
55292	GCF_000599105.1	1339290	Bacteroides fragilis str. S13 L11	1	1	1	0	0	3	0	0
55270	GCF_000598665.1	1339291	Bacteroides fragilis str. S23 R14	1	1	1	0	0	3	0	0
55307	GCF_000601055.1	1339329	Bacteroides fragilis str. S23L17	1	1	1	0	0	3	0	0
55301	GCF_000599305.1	1339330	Bacteroides fragilis str. S23L24	1	1	1	0	0	3	0	0
55287	GCF_000599005.1	1339323	Bacteroides fragilis str. S24L15	1	1	1	0	0	3	0	0
55274	GCF_000598745.1	1339324	Bacteroides fragilis str. S24L26	1	1	1	0	0	3	0	0
55302	GCF_000599325.1	1339325	Bacteroides fragilis str. S24L34	1	1	1	0	0	3	0	0
55293	GCF_000599125.1	1339327	Bacteroides fragilis str. S36L11	1	0	0	0	0	1	0	0
55303	GCF_000599345.1	1339328	Bacteroides fragilis str. S36L12	1	0	0	0	0	1	0	0
55288	GCF_000599025.1	1339326	Bacteroides fragilis str. S36L5	1	0	0	0	0	1	0	0
55275	GCF_000598765.2	1339331	Bacteroides fragilis str. S38L3	1	1	1	0	0	3	0	0
55304	GCF_000599365.1	1339332	Bacteroides fragilis str. S38L5	1	1	1	0	0	3	0	0
55297	GCF_000599225.1	1339317	Bacteroides fragilis str. S6L3	2	1	1	0	0	3	0	0
55305	GCF_000599385.1	1339319	Bacteroides fragilis str. S6L8	1	1	1	0	0	3	0	0
55289	GCF_000599045.1	1339320	Bacteroides fragilis str. S6R5	1	1	1	0	0	3	0	0
55298	GCF_000599245.1	1339321	Bacteroides fragilis str. S6R6	1	1	1	0	0	3	0	0
55308	GCF_000601075.2	1339322	Bacteroides fragilis str. S6R8	1	1	1	0	0	3	0	0
137188	GCF_000374365.1	1121096	Bacteroides gallinarum DSM 18171 = JCM 13658	0	1	1	0	0	2	0	0
137189	GCF_000613665.1	1121096	Bacteroides gallinarum DSM 18171 = JCM 13658	0	1	1	0	0	2	0	0
138848	GCF_000428125.1	1121097	Bacteroides graminisolvens DSM 19988 = JCM 15093	0	0	0	0	0	0	0	0
138849	GCF_000613825.1	1121097	Bacteroides graminisolvens DSM 19988 = JCM 15093	0	0	0	0	0	0	0	0
135725	GCF_000186225.1	693979	Bacteroides helcogenes P 36-108	1	0	0	0	1	2	0	0
105331	GCF_900683665.1	28113	Bacteroides heparinolyticus 3012STDY7078512	0	0	0	0	0	0	0	0
105330	GCF_004342845.1	28113	Bacteroides heparinolyticus DSM 23917	0	0	0	0	0	0	0	0
105328	GCF_002998535.1	28113	Bacteroides heparinolyticus F0111	0	0	0	0	0	0	0	0
105329	GCF_003932775.1	28113	Bacteroides heparinolyticus OH1047_COT-310	0	0	0	0	0	0	0	0
152949	GCF_900104585.1	1852362	Bacteroides ihuae Marseille-P2824	0	0	0	0	0	0	0	0
154109	GCF_900128495.1	1907658	Bacteroides ilei Marseille-P3208	1	0	0	0	0	1	0	0
136421	GCF_005844795.1	329854	Bacteroides intestinalis 1001175st1_A4	5	1	1	1	1	5	1	0
136407	GCF_000940235.1	329854	Bacteroides intestinalis 2e7A	2	1	1	1	3	5	1	0
136413	GCF_003464595.1	329854	Bacteroides intestinalis AF14-32	4	1	1	1	1	5	1	0
136411	GCF_003459765.1	329854	Bacteroides intestinalis AF19-10AC	2	1	1	1	1	5	1	0
136419	GCF_003475505.1	329854	Bacteroides intestinalis AF31-23	2	1	1	1	1	5	1	0
136418	GCF_003475245.1	329854	Bacteroides intestinalis AF36-16BH	2	1	1	1	1	5	1	0
136417	GCF_003472935.1	329854	Bacteroides intestinalis AM15-15	2	1	1	1	1	5	1	0
136416	GCF_003470025.1	329854	Bacteroides intestinalis AM27-17	3	1	1	1	1	5	1	0
136415	GCF_003469595.1	329854	Bacteroides intestinalis AM27-2	3	1	1	1	1	5	1	0
136414	GCF_003467005.1	329854	Bacteroides intestinalis AM43-4	4	1	1	1	1	5	1	0
174607	GCF_003363675.2	329854	Bacteroides intestinalis APC919/174	2	1	1	1	1	5	1	0
179355	GCF_008569045.1	329854	Bacteroides intestinalis BIOML-A1	2	1	1	1	1	5	1	0
179354	GCF_008569025.1	329854	Bacteroides intestinalis BIOML-A2	2	1	0	0	2	3	0	0
136406	GCF_000172175.1	471870	Bacteroides intestinalis DSM 17393	2	1	1	1	1	5	1	0
136408	GCF_001578635.1	329854	Bacteroides intestinalis KLE1704	4	1	1	1	1	5	1	0
174608	GCF_902364365.1	329854	Bacteroides intestinalis MGYG-HGUT-00211	3	1	2	1	1	5	1	0
174609	GCF_902387435.1	329854	Bacteroides intestinalis MGYG-HGUT-02470	2	1	1	1	1	5	1	0
136412	GCF_003463015.1	329854	Bacteroides intestinalis OF03-26	2	1	1	1	1	5	1	0
136410	GCF_003436685.1	329854	Bacteroides intestinalis TF12-32	2	1	1	1	1	5	1	0
136409	GCF_003436375.1	329854	Bacteroides intestinalis TM06-30	2	1	1	1	1	5	1	0
136420	GCF_004167745.1	329854	Bacteroides intestinalis bf_0095	2	1	1	1	1	5	1	0
175459	GCF_007341375.1	1912896	Bacteroides koreensis JCM 31393	3	0	0	0	0	1	0	0
175458	GCF_007341395.1	1912894	Bacteroides kribbi JCM 31391	3	0	0	0	0	1	0	0
144641	GCF_900128905.1	1297750	Bacteroides luti DSM 26991	2	1	1	1	1	5	1	0
133125	GCF_000373085.1	1121098	Bacteroides massiliensis B84634 = Timone 84634 = DSM 17679 = JCM 13223	0	0	0	0	0	0	0	0
133126	GCF_000382445.1	1121098	Bacteroides massiliensis B84634 = Timone 84634 = DSM 17679 = JCM 13223	0	0	0	0	0	0	0	0
133127	GCF_000613545.1	1121098	Bacteroides massiliensis B84634 = Timone 84634 = DSM 17679 = JCM 13223	0	0	0	0	0	0	0	0
133128	GCF_004349605.1	204516	Bacteroides massiliensis C80	0	0	0	0	0	0	0	0
174424	GCF_902364735.1	204516	Bacteroides massiliensis MGYG-HGUT-00243	2	0	0	0	0	1	0	0
152747	GCF_900128455.1	1841856	Bacteroides mediterraneensis Marseille-P2644	0	0	0	0	0	0	0	0
153934	GCF_900108345.1	1903262	Bacteroides ndongoniae Marseille-P3108	0	0	0	0	0	0	0	0
175061	GCF_902375225.1	1347393	Bacteroides neonati MGYG-HGUT-01461	1	0	0	0	0	1	0	0
145083	GCF_000499785.1	1347393	Bacteroides neonati MS4	1	0	0	0	0	1	0	0
135763	GCF_003467365.1	291645	Bacteroides nordii AM40-30BH	3	1	1	1	1	5	1	0
135761	GCF_000273175.1	997884	Bacteroides nordii CL02T12C05	4	1	1	1	1	5	1	0
174558	GCF_902364915.1	291645	Bacteroides nordii MGYG-HGUT-00265	3	1	1	1	1	5	1	0
135762	GCF_000613465.1	1203608	Bacteroides nordii WAL 11050 = JCM 12987	3	0	1	1	1	4	1	0
174818	GCF_902374815.1	626931	Bacteroides oleiciplenus MGYG-HGUT-01422	3	1	1	1	1	5	1	0
140418	GCF_003438445.1	626931	Bacteroides oleiciplenus OM05-15BH	3	1	1	1	1	5	1	0
140417	GCF_000315485.1	742727	Bacteroides oleiciplenus YIT 12058	3	1	1	1	1	5	1	0
105376	GCF_003612665.1	28116	Bacteroides ovatus 0.1XD42-1	6	0	0	0	0	1	0	0
105384	GCF_005844955.1	28116	Bacteroides ovatus 1001099st1_E5	4	0	0	0	1	2	0	0
105381	GCF_005844895.1	28116	Bacteroides ovatus 1001136st1_E5	3	0	0	0	1	2	0	0
105387	GCF_005845305.1	28116	Bacteroides ovatus 1001175st1_D1	3	0	0	0	0	1	0	0
105378	GCF_005844755.1	28116	Bacteroides ovatus 1001175st1_E11	3	0	0	0	0	1	0	0
105382	GCF_005844905.1	28116	Bacteroides ovatus 1001271st1_H2	3	0	0	0	0	1	0	0
105383	GCF_005844935.1	28116	Bacteroides ovatus 1001275st2_G11	4	0	0	0	1	2	0	0
105350	GCF_001405735.1	28116	Bacteroides ovatus 2789STDY5834943	4	0	0	0	1	2	0	0
105388	GCF_007012325.1	28116	Bacteroides ovatus 3725 D1 iv	3	0	0	0	0	1	0	0
105344	GCF_000218325.1	665954	Bacteroides ovatus 3_8_47FAA	4	0	0	0	0	1	0	0
105365	GCF_003465715.1	28116	Bacteroides ovatus AF04-17	4	0	0	0	0	1	0	0
105366	GCF_003465985.1	28116	Bacteroides ovatus AF04-46	4	0	0	0	0	1	0	0
105364	GCF_003465275.1	28116	Bacteroides ovatus AF14-13AC	4	0	0	0	1	2	0	0
105361	GCF_003459425.1	28116	Bacteroides ovatus AF20-9LB	1	0	0	0	1	2	0	0
105360	GCF_003459105.1	28116	Bacteroides ovatus AF24-28LB	4	0	0	0	1	2	0	0
105358	GCF_003458305.1	28116	Bacteroides ovatus AF26-20AA	4	0	0	0	1	2	0	0
105359	GCF_003458905.1	28116	Bacteroides ovatus AF27-16BH	4	0	0	0	1	2	0	0
105357	GCF_003457725.1	28116	Bacteroides ovatus AF29-12	4	0	0	0	1	2	0	0
105373	GCF_003472145.1	28116	Bacteroides ovatus AM14-26	4	0	0	0	1	2	0	0
105375	GCF_003472965.1	28116	Bacteroides ovatus AM14-35	4	0	0	0	1	2	0	0
105372	GCF_003472085.1	28116	Bacteroides ovatus AM14-40	4	0	0	0	1	2	0	0
105371	GCF_003470645.1	28116	Bacteroides ovatus AM17-48	6	0	0	0	0	1	0	0
105370	GCF_003468975.1	28116	Bacteroides ovatus AM30-13	4	0	0	0	1	2	0	0
105369	GCF_003468695.1	28116	Bacteroides ovatus AM32-14LB	3	0	0	0	0	1	0	0
105368	GCF_003468155.1	28116	Bacteroides ovatus AM40-4	4	0	0	0	1	2	0	0
105342	GCF_000154125.1	411476	Bacteroides ovatus ATCC 8483	3	0	0	0	0	1	0	0
105349	GCF_001314995.1	28116	Bacteroides ovatus ATCC 8483	3	0	0	0	0	1	0	0
105354	GCF_002959635.1	28116	Bacteroides ovatus ATCC 8483	3	0	0	0	0	1	0	0
105353	GCF_002160595.1	28116	Bacteroides ovatus An161	4	0	0	0	1	2	0	0
105380	GCF_005844885.1	28116	Bacteroides ovatus BSD2780061687st1_H2	3	0	0	0	0	1	0	0
105379	GCF_005844865.1	28116	Bacteroides ovatus BSD2780061688st1_A7	3	0	0	0	0	1	0	0
105386	GCF_005845145.1	28116	Bacteroides ovatus BSD2780061688st1_C6	3	0	0	0	0	1	0	0
105385	GCF_005844965.1	28116	Bacteroides ovatus BSD2780120875st1_E1	5	0	0	0	0	1	0	0
105345	GCF_000273195.1	997885	Bacteroides ovatus CL02T12C04	3	0	0	0	0	1	0	0
105346	GCF_000273215.1	997886	Bacteroides ovatus CL03T12C18	4	0	0	0	1	2	0	0
105351	GCF_001535615.1	28116	Bacteroides ovatus CL09T03C03	3	0	0	0	0	1	0	0
105392	GCF_900107475.1	28116	Bacteroides ovatus DSM 1896	3	0	0	0	0	1	0	0
105355	GCF_003363235.1	28116	Bacteroides ovatus ELH-B2	5	0	0	0	1	2	0	0
105352	GCF_001578575.1	28116	Bacteroides ovatus KLE1656	3	0	0	0	0	1	0	0
173290	GCF_902374415.1	28116	Bacteroides ovatus MGYG-HGUT-01378	4	0	0	0	0	1	0	0
105393	GCF_900445505.1	28116	Bacteroides ovatus NCTC11153	3	0	0	0	0	1	0	0
105391	GCF_900102645.1	28116	Bacteroides ovatus NLAE-zl-C500	3	0	0	0	1	2	0	0
105390	GCF_900100465.1	28116	Bacteroides ovatus NLAE-zl-C57	3	0	0	0	0	1	0	0
105362	GCF_003463495.1	28116	Bacteroides ovatus OF01-19AC	4	0	0	0	1	2	0	0
105356	GCF_003439865.1	28116	Bacteroides ovatus OF05-12AC	5	0	0	0	0	1	0	0
105343	GCF_000178275.1	702443	Bacteroides ovatus SD CMC 3f	3	0	0	0	0	1	0	0
105367	GCF_003466305.1	28116	Bacteroides ovatus TM07-20	4	0	0	0	1	2	0	0
105389	GCF_900095495.1	1379690	Bacteroides ovatus V975	3	0	0	0	0	1	0	0
105377	GCF_004167785.1	28116	Bacteroides ovatus am_0171	4	0	0	0	1	2	0	0
105348	GCF_000699725.1	1339346	Bacteroides ovatus str. 3725 D1 iv	3	0	0	0	0	1	0	0
105347	GCF_000699665.1	1339347	Bacteroides ovatus str. 3725 D9 iii	3	0	0	0	0	1	0	0
141161	GCF_000613805.1	1236498	Bacteroides paurosaccharolyticus JCM 15092	1	0	0	0	0	1	0	0
136050	GCF_003458595.1	310297	Bacteroides plebeius AF24-16AC	0	0	0	0	0	0	0	0
136052	GCF_003459155.1	310297	Bacteroides plebeius AF24-20AC	0	0	0	0	0	0	0	0
136049	GCF_003458445.1	310297	Bacteroides plebeius AF25-1LB	0	0	0	0	0	0	0	0
136051	GCF_003458915.1	310297	Bacteroides plebeius AF27-1	0	0	0	0	0	0	0	0
136048	GCF_003457865.1	310297	Bacteroides plebeius AF27-30	0	0	0	0	0	0	0	0
136062	GCF_003475445.1	310297	Bacteroides plebeius AF31-28B-AC	0	0	0	0	0	0	0	0
136060	GCF_003474305.1	310297	Bacteroides plebeius AF39-11	0	0	0	0	0	0	0	0
136061	GCF_003474535.1	310297	Bacteroides plebeius AF39-5AC	0	0	0	0	0	0	0	0
136059	GCF_003472665.1	310297	Bacteroides plebeius AM09-36	0	0	0	0	0	0	0	0
136058	GCF_003471645.1	310297	Bacteroides plebeius AM17-44	0	0	0	0	0	0	0	0
136057	GCF_003470365.1	310297	Bacteroides plebeius AM23-23	0	0	0	0	0	0	0	0
136056	GCF_003469295.1	310297	Bacteroides plebeius AM31-10	0	0	0	0	0	0	0	0
136054	GCF_003466905.1	310297	Bacteroides plebeius AM43-8	0	0	0	0	0	0	0	0
136055	GCF_003467165.1	310297	Bacteroides plebeius AM43-9BH	0	0	0	0	0	0	0	0
136053	GCF_003463985.1	310297	Bacteroides plebeius AM49-7BH	0	0	0	0	0	0	0	0
136044	GCF_000187895.1	484018	Bacteroides plebeius DSM 17135	0	1	1	0	0	2	0	0
174587	GCF_902374375.1	310297	Bacteroides plebeius MGYG-HGUT-01364	0	1	1	0	0	2	0	0
174588	GCF_902399885.1	310297	Bacteroides plebeius MGYG-HGUT-03693	0	0	0	0	0	0	0	0
136047	GCF_003438305.1	310297	Bacteroides plebeius OM06-2	0	0	0	0	0	0	0	0
136046	GCF_003438135.1	310297	Bacteroides plebeius OM08-14	0	0	0	0	0	0	0	0
136045	GCF_003437535.1	310297	Bacteroides plebeius TF10-3AC	0	0	0	0	0	0	0	0
137489	GCF_000375405.1	1121099	Bacteroides propionicifaciens DSM 19291 = JCM 14649	0	0	0	0	0	0	0	0
137490	GCF_000613745.1	1121099	Bacteroides propionicifaciens DSM 19291 = JCM 14649	0	0	0	0	0	0	0	0
136065	GCF_000428105.1	1121100	Bacteroides pyogenes DSM 20611 = JCM 6294	0	0	0	0	0	0	0	0
136068	GCF_000511755.1	1121100	Bacteroides pyogenes DSM 20611 = JCM 6294	0	0	0	0	0	0	0	0
136066	GCF_000466505.1	1321819	Bacteroides pyogenes F0041	0	0	0	0	0	0	0	0
136067	GCF_000511735.1	1235809	Bacteroides pyogenes JCM 6292	0	0	0	0	0	0	0	0
174592	GCF_008121405.1	310300	Bacteroides pyogenes KG-29	0	0	0	0	0	0	0	0
174593	GCF_008121415.1	310300	Bacteroides pyogenes KG-30	0	0	0	0	0	0	0	0
174591	GCF_008121385.1	310300	Bacteroides pyogenes KG-31	0	0	0	0	0	0	0	0
174590	GCF_008121325.1	310300	Bacteroides pyogenes KG-32	0	0	0	0	0	0	0	0
136069	GCF_900445575.1	310300	Bacteroides pyogenes NCTC11853	0	0	0	0	0	0	0	0
142856	GCF_000517545.1	1445607	Bacteroides reticulotermitis JCM 10512	0	0	0	0	0	0	0	0
140943	GCF_000614125.1	1236512	Bacteroides rodentium JCM 16496	2	0	0	0	0	1	0	0
137187	GCF_000190575.1	667015	Bacteroides salanitronis DSM 18170	0	0	0	0	0	0	0	0
135757	GCF_001405695.1	291644	Bacteroides salyersiae 2789STDY5608871	2	1	1	1	1	5	1	0
135758	GCF_003469655.1	291644	Bacteroides salyersiae AM26-2AC	2	1	1	1	1	5	1	0
179328	GCF_008565595.1	291644	Bacteroides salyersiae BIOML-A1	2	1	1	1	1	5	1	0
179321	GCF_008565445.1	291644	Bacteroides salyersiae BIOML-A10	2	1	1	1	1	5	1	0
179318	GCF_008565395.1	291644	Bacteroides salyersiae BIOML-A11	2	1	1	1	1	5	1	0
179317	GCF_008565375.1	291644	Bacteroides salyersiae BIOML-A12	2	1	1	1	1	5	1	0
179316	GCF_008565335.1	291644	Bacteroides salyersiae BIOML-A13	2	1	1	1	1	5	1	0
179315	GCF_008565325.1	291644	Bacteroides salyersiae BIOML-A14	2	1	1	1	1	5	1	0
179314	GCF_008565305.1	291644	Bacteroides salyersiae BIOML-A15	2	1	1	1	1	5	1	0
179313	GCF_008565285.1	291644	Bacteroides salyersiae BIOML-A16	2	1	1	1	1	5	1	0
179311	GCF_008565225.1	291644	Bacteroides salyersiae BIOML-A17	2	1	1	1	1	5	1	0
179312	GCF_008565275.1	291644	Bacteroides salyersiae BIOML-A19	2	1	1	1	1	5	1	0
179326	GCF_008565555.1	291644	Bacteroides salyersiae BIOML-A2	2	1	1	1	1	5	1	0
179310	GCF_008565195.1	291644	Bacteroides salyersiae BIOML-A20	2	1	1	1	1	5	1	0
179308	GCF_008565175.1	291644	Bacteroides salyersiae BIOML-A21	2	1	1	1	1	5	1	0
179307	GCF_008565165.1	291644	Bacteroides salyersiae BIOML-A22	2	1	1	1	1	5	1	0
179309	GCF_008565185.1	291644	Bacteroides salyersiae BIOML-A24	2	1	1	1	1	5	1	0
179306	GCF_008565155.1	291644	Bacteroides salyersiae BIOML-A26	2	1	1	1	2	5	1	0
179335	GCF_009025335.1	291644	Bacteroides salyersiae BIOML-A27	2	1	1	1	1	5	1	0
179340	GCF_009025835.1	291644	Bacteroides salyersiae BIOML-A28	2	1	1	1	1	5	1	0
179332	GCF_009025265.1	291644	Bacteroides salyersiae BIOML-A29	2	1	1	1	1	5	1	0
179327	GCF_008565565.1	291644	Bacteroides salyersiae BIOML-A3	2	1	1	1	1	5	1	0
179333	GCF_009025275.1	291644	Bacteroides salyersiae BIOML-A30	2	1	1	1	1	5	1	0
179339	GCF_009025815.1	291644	Bacteroides salyersiae BIOML-A31	2	1	1	1	1	5	1	0
179337	GCF_009025625.1	291644	Bacteroides salyersiae BIOML-A32	2	1	1	1	1	5	1	0
179334	GCF_009025285.1	291644	Bacteroides salyersiae BIOML-A33	2	1	1	1	1	5	1	0
179338	GCF_009025795.1	291644	Bacteroides salyersiae BIOML-A34	2	1	1	1	1	5	1	0
179331	GCF_009025245.1	291644	Bacteroides salyersiae BIOML-A35	2	1	1	1	1	5	1	0
179330	GCF_009025235.1	291644	Bacteroides salyersiae BIOML-A36	2	1	1	1	1	5	1	0
179336	GCF_009025615.1	291644	Bacteroides salyersiae BIOML-A37	2	1	1	1	1	5	1	0
179329	GCF_009025195.1	291644	Bacteroides salyersiae BIOML-A38	2	1	1	1	1	5	1	0
179324	GCF_008565505.1	291644	Bacteroides salyersiae BIOML-A4	2	1	1	1	1	5	1	0
179325	GCF_008565515.1	291644	Bacteroides salyersiae BIOML-A5	2	1	1	1	1	5	1	0
179323	GCF_008565495.1	291644	Bacteroides salyersiae BIOML-A6	2	1	1	1	1	5	1	0
179322	GCF_008565475.1	291644	Bacteroides salyersiae BIOML-A7	2	1	1	1	1	5	1	0
179319	GCF_008565405.1	291644	Bacteroides salyersiae BIOML-A8	2	1	1	1	1	5	1	0
179320	GCF_008565415.1	291644	Bacteroides salyersiae BIOML-A9	2	1	1	1	1	5	1	0
135754	GCF_000273235.1	997887	Bacteroides salyersiae CL02T12C01	2	1	1	1	1	5	1	0
174557	GCF_902374995.1	291644	Bacteroides salyersiae MGYG-HGUT-01433	2	1	1	1	1	5	1	0
135755	GCF_000381365.1	1121101	Bacteroides salyersiae WAL 10018 = DSM 18765 = JCM 12988	2	1	1	1	1	5	1	0
135756	GCF_000613685.1	1121101	Bacteroides salyersiae WAL 10018 = DSM 18765 = JCM 12988	2	1	1	1	0	4	1	0
135760	GCF_900624765.1	1121101	Bacteroides salyersiae WAL 10018 = DSM 18765 = JCM 12988 Bacteroides salyersiae 82A3	2	1	1	1	1	5	1	0
135759	GCF_004167545.1	291644	Bacteroides salyersiae am_0171	2	1	1	1	1	5	1	0
140834	GCF_000615645.1	1236538	Bacteroides sartorii JCM 16497	1	0	0	0	0	1	0	0
140833	GCF_000614185.1	1236515	Bacteroides sartorii JCM 17136 = DSM 21941	1	0	0	0	0	1	0	0
140835	GCF_004793835.1	671267	Bacteroides sartorii NM22_B1	1	0	0	0	0	1	0	0
140832	GCF_000403195.1	671267	Bacteroides sartorii dnLKV3	1	0	0	0	0	1	0	0
143257	GCF_000526555.1	1163670	Bacteroides sp. 14(A)	2	1	1	1	1	5	1	0
138743	GCF_000162515.1	469585	Bacteroides sp. 1_1_14	0	0	0	0	0	0	0	0
138632	GCF_000218365.1	457387	Bacteroides sp. 1_1_30	1	0	0	0	0	1	0	0
138744	GCF_000162155.1	469588	Bacteroides sp. 2_1_22	1	0	0	0	1	2	0	0
138745	GCF_000162175.1	469589	Bacteroides sp. 2_1_33B	3	1	1	1	1	5	1	0
138746	GCF_000157055.1	469590	Bacteroides sp. 2_2_4	2	0	0	0	0	1	0	0
138634	GCF_001185845.1	457389	Bacteroides sp. 3_1_13	1	0	0	0	0	1	0	0
138750	GCF_000163655.1	469592	Bacteroides sp. 3_1_19	3	1	1	1	1	5	1	0
138635	GCF_000162555.1	457390	Bacteroides sp. 3_1_23	3	0	0	0	1	2	0	0
138636	GCF_000162195.1	457391	Bacteroides sp. 3_1_33FAA	1	0	0	0	0	1	0	0
138638	GCF_003439735.1	457391	Bacteroides sp. 3_1_33FAA OM02-4	3	0	0	0	0	1	0	0
138637	GCF_003437935.1	457391	Bacteroides sp. 3_1_33FAA TF05-10AC	3	0	0	0	0	1	0	0
138751	GCF_000186105.1	469593	Bacteroides sp. 3_1_40A	1	0	0	0	0	1	0	0
138639	GCF_000159855.2	457392	Bacteroides sp. 3_2_5	1	1	1	0	0	3	0	0
138640	GCF_000185585.1	457393	Bacteroides sp. 4_1_36	1	0	0	0	0	1	0	0
138641	GCF_003439715.1	457393	Bacteroides sp. 4_1_36 OM03-9	0	0	0	0	0	0	0	0
138642	GCF_003466325.1	457393	Bacteroides sp. 4_1_36 TM07-1	1	0	0	0	0	1	0	0
138643	GCF_000158515.2	457394	Bacteroides sp. 4_3_47FAA	1	0	0	0	0	1	0	0
138644	GCF_000157075.2	457395	Bacteroides sp. 9_1_42FAA	1	0	0	0	0	1	0	0
161679	GCF_004328515.1	2528203	Bacteroides sp. A1C1	1	0	0	0	0	1	0	0
159696	GCF_003603375.1	2292913	Bacteroides sp. AF04-22	1	0	0	0	0	1	0	0
159698	GCF_003603275.1	2292915	Bacteroides sp. AF15-14LB	1	0	0	0	0	1	0	0
159699	GCF_003604045.1	2292916	Bacteroides sp. AF15-23LB	3	0	0	0	0	1	0	0
159700	GCF_003603235.1	2292917	Bacteroides sp. AF16-29	3	0	0	0	0	1	0	0
159482	GCF_003479375.1	2292192	Bacteroides sp. AF16-49	1	1	1	1	1	5	1	0
159701	GCF_003603315.1	2292918	Bacteroides sp. AF16-7	1	0	0	0	0	1	0	0
159702	GCF_003604075.1	2292919	Bacteroides sp. AF17-1	1	0	0	0	0	1	0	0
159703	GCF_003603175.1	2292920	Bacteroides sp. AF18-33	1	0	0	0	0	1	0	0
159704	GCF_003603065.1	2292921	Bacteroides sp. AF20-13LB	0	0	0	0	0	0	0	0
159705	GCF_003603015.1	2292922	Bacteroides sp. AF25-17LB	3	0	0	0	0	1	0	0
159706	GCF_003603075.1	2292923	Bacteroides sp. AF25-18	1	0	0	0	0	1	0	0
159707	GCF_003602995.1	2292924	Bacteroides sp. AF25-38AC	1	0	0	0	0	1	0	0
159708	GCF_003602965.1	2292925	Bacteroides sp. AF25-5LB	4	0	0	0	0	1	0	0
159709	GCF_003602945.1	2292926	Bacteroides sp. AF26-10BH	1	0	0	0	0	1	0	0
159483	GCF_003458235.1	2292193	Bacteroides sp. AF26-7BH	6	0	0	0	0	1	0	0
159710	GCF_003603055.1	2292927	Bacteroides sp. AF27-10BH	1	0	0	0	0	1	0	0
159484	GCF_003458155.1	2292194	Bacteroides sp. AF27-33	4	0	0	0	0	1	0	0
159711	GCF_003602895.1	2292928	Bacteroides sp. AF29-11	1	0	0	0	0	1	0	0
159712	GCF_003602805.1	2292929	Bacteroides sp. AF32-15BH	1	0	0	0	0	1	0	0
160083	GCF_003435205.1	2302925	Bacteroides sp. AF32-8BH	4	0	0	0	0	1	0	0
159713	GCF_003603995.1	2292930	Bacteroides sp. AF33-23	1	0	0	0	0	1	0	0
159714	GCF_003602795.1	2292931	Bacteroides sp. AF34-31BH	1	0	0	0	0	1	0	0
159715	GCF_003603935.1	2292932	Bacteroides sp. AF35-22	1	0	0	0	0	1	0	0
159716	GCF_003603955.1	2292933	Bacteroides sp. AF36-11BH	1	0	0	0	0	1	0	0
159717	GCF_003602755.1	2292934	Bacteroides sp. AF37-16AC	2	0	0	0	0	1	0	0
159718	GCF_003436015.1	2292935	Bacteroides sp. AF39-10AT	1	0	0	0	0	1	0	0
159410	GCF_003474285.1	2291999	Bacteroides sp. AF39-11AC	3	1	2	1	1	5	1	0
159719	GCF_003602735.1	2292936	Bacteroides sp. AF39-16AC	1	0	0	0	0	1	0	0
159720	GCF_003602695.1	2292937	Bacteroides sp. AM07-18	2	0	0	0	0	1	0	0
159412	GCF_003472565.1	2292001	Bacteroides sp. AM10-21B	1	0	0	0	0	1	0	0
159721	GCF_003602705.1	2292938	Bacteroides sp. AM16-13	0	0	0	0	0	0	0	0
159722	GCF_003435895.1	2292939	Bacteroides sp. AM16-15	2	0	0	0	0	1	0	0
159413	GCF_003471885.1	2292002	Bacteroides sp. AM16-24	1	1	1	1	1	5	1	0
159723	GCF_003434605.1	2292940	Bacteroides sp. AM18-9	3	0	0	0	0	1	0	0
159724	GCF_003435685.1	2292941	Bacteroides sp. AM22-3LB	2	0	0	0	0	1	0	0
159725	GCF_003434395.1	2292942	Bacteroides sp. AM23-12	0	0	0	0	0	0	0	0
159726	GCF_003434615.1	2292943	Bacteroides sp. AM23-18	1	0	0	0	0	1	0	0
159727	GCF_003462285.1	2292944	Bacteroides sp. AM25-34	0	0	0	0	0	0	0	0
159728	GCF_003603775.1	2292945	Bacteroides sp. AM26-11	1	0	0	0	0	1	0	0
159729	GCF_003603665.1	2292946	Bacteroides sp. AM26-2	2	0	0	0	0	1	0	0
159730	GCF_003603635.1	2292947	Bacteroides sp. AM27-13	1	0	0	0	0	1	0	0
159731	GCF_003603585.1	2292948	Bacteroides sp. AM28-6	3	0	0	0	0	1	0	0
159732	GCF_003603545.1	2292949	Bacteroides sp. AM30-16	2	0	0	0	0	1	0	0
159733	GCF_003603515.1	2292950	Bacteroides sp. AM32-11AC	2	0	0	0	0	1	0	0
159734	GCF_003603455.1	2292951	Bacteroides sp. AM37-9	1	0	0	0	1	2	0	0
159735	GCF_003603495.1	2292952	Bacteroides sp. AM41-16	1	0	0	0	0	1	0	0
159736	GCF_003603395.1	2292953	Bacteroides sp. AM44-19	1	0	0	0	0	1	0	0
159737	GCF_003602845.1	2292954	Bacteroides sp. AM51-7	1	0	0	0	0	1	0	0
159738	GCF_003602935.1	2292955	Bacteroides sp. AM54-2NS	0	0	0	0	0	0	0	0
160084	GCF_003435255.1	2302926	Bacteroides sp. AM56-10ce	4	0	0	0	1	2	0	0
128689	GCF_900109965.1	93974	Bacteroides sp. AR20	0	0	0	0	0	0	0	0
128690	GCF_900217715.1	93975	Bacteroides sp. AR29	1	0	0	0	0	1	0	0
155704	GCF_002160215.1	1965580	Bacteroides sp. An19	0	0	0	0	0	0	0	0
155720	GCF_002159755.1	1965613	Bacteroides sp. An269	0	0	0	0	0	0	0	0
155726	GCF_002159615.1	1965620	Bacteroides sp. An279	0	0	0	0	0	0	0	0
155738	GCF_002161765.1	1965632	Bacteroides sp. An322	0	0	0	0	0	0	0	0
155743	GCF_002161565.1	1965640	Bacteroides sp. An51A	0	0	0	0	0	0	0	0
159739	GCF_003602825.1	2292956	Bacteroides sp. CF01-10NS	4	0	0	0	0	1	0	0
139835	GCF_000157095.2	556258	Bacteroides sp. D1	1	0	0	0	1	2	0	0
139836	GCF_000159075.2	556259	Bacteroides sp. D2	2	0	0	0	0	1	0	0
140183	GCF_000162215.1	585543	Bacteroides sp. D20	2	0	0	0	0	1	0	0
140186	GCF_003438145.1	585543	Bacteroides sp. D20 OM08-13	1	0	0	0	0	1	0	0
140185	GCF_003436345.1	585543	Bacteroides sp. D20 TM06-34	1	0	0	0	0	1	0	0
140184	GCF_003436255.1	585543	Bacteroides sp. D20 TM09-11	2	0	0	0	0	1	0	0
140187	GCF_000163675.1	585544	Bacteroides sp. D22	0	0	0	0	0	0	0	0
145473	GCF_000702285.1	1410607	Bacteroides sp. Ga6A1	2	1	1	1	2	5	1	0
145474	GCF_000702225.1	1410608	Bacteroides sp. Ga6A2	2	1	1	1	2	5	1	0
162609	GCF_007097645.1	2594500	Bacteroides sp. HF-5092	0	0	0	0	0	0	0	0
180108	GCF_009193295.1	2650158	Bacteroides sp. HF-5141	0	0	0	0	0	0	0	0
180107	GCF_009193325.1	2650157	Bacteroides sp. HF-5287	3	0	0	0	0	1	0	0
176009	GCF_007197895.1	2594945	Bacteroides sp. HF-5300	3	0	0	0	0	1	0	0
151268	GCF_001811315.1	1739298	Bacteroides sp. HMSC067B03	3	0	0	0	0	1	0	0
151289	GCF_001811695.1	1739319	Bacteroides sp. HMSC068A09	3	0	0	0	0	1	0	0
151479	GCF_001815255.1	1739517	Bacteroides sp. HMSC073E02	3	0	0	0	0	1	0	0
142476	GCF_000382465.1	1078089	Bacteroides sp. HPS0048	3	1	1	1	1	5	1	0
160446	GCF_003865075.1	2447885	Bacteroides sp. KCTC 15687	2	0	0	0	0	1	0	0
156636	GCF_002632415.1	2025659	Bacteroides sp. KFT8	3	0	0	0	1	2	0	0
158059	GCF_900291465.1	2086579	Bacteroides sp. Marseille-P3684 Marseille-P4684	1	0	0	0	0	1	0	0
161638	GCF_004793475.1	2516960	Bacteroides sp. NM69_E16B	1	0	0	0	0	1	0	0
158948	GCF_003207995.1	2184759	Bacteroides sp. NMBE5	1	0	0	0	0	1	0	0
159564	GCF_003463205.1	2292280	Bacteroides sp. OF02-3LB	7	0	0	0	0	1	0	0
159740	GCF_003604005.1	2292957	Bacteroides sp. OF03-11BH	3	0	0	0	0	1	0	0
159565	GCF_003477995.1	2292281	Bacteroides sp. OF04-15BH	1	1	1	1	1	5	1	0
159566	GCF_003439055.1	2292282	Bacteroides sp. OM05-10AA	4	0	0	0	0	1	0	0
159567	GCF_003438995.1	2292283	Bacteroides sp. OM05-12	1	1	1	1	1	5	1	0
159568	GCF_003438665.1	2292284	Bacteroides sp. OM08-11	6	0	0	0	0	1	0	0
159569	GCF_003438615.1	2292285	Bacteroides sp. OM08-17BH	1	0	0	0	0	1	0	0
158643	GCF_004115325.1	2162637	Bacteroides sp. PHL 2737	1	1	1	0	0	3	0	0
145784	GCF_000785025.1	1450439	Bacteroides sp. UW 1	1	1	1	0	0	3	0	0
141460	GCF_900142015.1	871324	Bacteroides stercorirosoris DSM 26884	3	1	1	1	1	5	1	0
141458	GCF_000614165.1	1236514	Bacteroides stercorirosoris JCM 17103	1	0	1	1	0	3	0	0
174914	GCF_902385355.1	871324	Bacteroides stercorirosoris MGYG-HGUT-02273	2	1	1	1	1	5	1	0
141459	GCF_003463365.1	871324	Bacteroides stercorirosoris OF03-9BH	2	1	1	1	1	5	1	0
123937	GCF_003465625.1	46506	Bacteroides stercoris AF05-4	0	0	0	0	0	0	0	0
123936	GCF_003464965.1	46506	Bacteroides stercoris AF12-7	0	0	0	0	0	0	0	0
123932	GCF_003462745.1	46506	Bacteroides stercoris AF16-30	0	0	0	0	0	0	0	0
123931	GCF_003460185.1	46506	Bacteroides stercoris AF19-2	0	0	0	0	0	0	0	0
123930	GCF_003458395.1	46506	Bacteroides stercoris AF25-30AC	0	0	0	0	0	0	0	0
123929	GCF_003458365.1	46506	Bacteroides stercoris AF25-6	0	0	0	0	0	0	0	0
123928	GCF_003458275.1	46506	Bacteroides stercoris AF26-20BH	2	0	0	0	0	1	0	0
123947	GCF_003474995.1	46506	Bacteroides stercoris AF35-14BH	0	0	0	0	0	0	0	0
123946	GCF_003474945.1	46506	Bacteroides stercoris AF35-20	0	0	0	0	0	0	0	0
123948	GCF_003475165.1	46506	Bacteroides stercoris AF37-11AC	0	0	0	0	0	0	0	0
123945	GCF_003474175.1	46506	Bacteroides stercoris AF41-6	0	0	0	0	0	0	0	0
123944	GCF_003470305.1	46506	Bacteroides stercoris AM25-16	0	0	0	0	0	0	0	0
123943	GCF_003470005.1	46506	Bacteroides stercoris AM27-18	2	0	0	0	0	1	0	0
123942	GCF_003469855.1	46506	Bacteroides stercoris AM28-15	0	0	0	0	0	0	0	0
123941	GCF_003468685.1	46506	Bacteroides stercoris AM32-16LB	0	0	0	0	0	0	0	0
123940	GCF_003468355.1	46506	Bacteroides stercoris AM36-9BH	0	0	0	0	0	0	0	0
123939	GCF_003468175.1	46506	Bacteroides stercoris AM40-34	0	0	0	0	0	0	0	0
123938	GCF_003466675.1	46506	Bacteroides stercoris AM47-5	1	0	0	0	0	1	0	0
123935	GCF_003464035.1	46506	Bacteroides stercoris AM49-4	0	0	0	0	0	0	0	0
123934	GCF_003463895.1	46506	Bacteroides stercoris AM50-6	0	0	0	0	0	0	0	0
123933	GCF_003463835.1	46506	Bacteroides stercoris AM51-2BH	0	0	0	0	0	0	0	0
123922	GCF_000154525.1	449673	Bacteroides stercoris ATCC 43183	0	0	0	0	0	0	0	0
123950	GCF_900624775.1	449673	Bacteroides stercoris ATCC 43183 Bacteroides stercoris 82B11	2	0	0	0	0	1	0	0
123951	GCF_900624875.1	449673	Bacteroides stercoris ATCC 43183 Bacteroides stercoris 82C1	3	1	1	0	0	3	0	0
178822	GCF_009025185.1	46506	Bacteroides stercoris BIOML-A1	0	0	0	0	0	0	0	0
178814	GCF_009025025.1	46506	Bacteroides stercoris BIOML-A10	0	0	0	0	0	0	0	0
178812	GCF_009024945.1	46506	Bacteroides stercoris BIOML-A11	0	0	0	0	0	0	0	0
178813	GCF_009024985.1	46506	Bacteroides stercoris BIOML-A12	0	0	0	0	0	0	0	0
178811	GCF_009024935.1	46506	Bacteroides stercoris BIOML-A14	0	0	0	0	0	0	0	0
178809	GCF_009024895.1	46506	Bacteroides stercoris BIOML-A15	0	0	0	0	0	0	0	0
178810	GCF_009024915.1	46506	Bacteroides stercoris BIOML-A16	0	0	0	0	0	0	0	0
178807	GCF_009024855.1	46506	Bacteroides stercoris BIOML-A17	0	0	0	0	0	0	0	0
178808	GCF_009024865.1	46506	Bacteroides stercoris BIOML-A19	0	0	0	0	0	0	0	0
178821	GCF_009025175.1	46506	Bacteroides stercoris BIOML-A2	0	0	0	0	0	0	0	0
178806	GCF_009024805.1	46506	Bacteroides stercoris BIOML-A20	0	0	0	0	0	0	0	0
178805	GCF_009024785.1	46506	Bacteroides stercoris BIOML-A21	0	0	0	0	0	0	0	0
178804	GCF_009024775.1	46506	Bacteroides stercoris BIOML-A22	0	0	0	0	0	0	0	0
178819	GCF_009025135.1	46506	Bacteroides stercoris BIOML-A3	0	0	0	0	0	0	0	0
178820	GCF_009025145.1	46506	Bacteroides stercoris BIOML-A4	0	0	0	0	0	0	0	0
178818	GCF_009025105.1	46506	Bacteroides stercoris BIOML-A5	0	0	0	0	0	0	0	0
178817	GCF_009025075.1	46506	Bacteroides stercoris BIOML-A6	0	0	0	0	0	0	0	0
178816	GCF_009025065.1	46506	Bacteroides stercoris BIOML-A7	0	0	0	0	0	0	0	0
178815	GCF_009025035.1	46506	Bacteroides stercoris BIOML-A9	0	0	0	0	0	0	0	0
123923	GCF_000413395.1	1073351	Bacteroides stercoris CC31F	0	0	0	0	0	0	0	0
123924	GCF_001535605.1	46506	Bacteroides stercoris CL09T03C01	0	0	0	0	0	0	0	0
123949	GCF_900106605.1	46506	Bacteroides stercoris DSM 19555	0	0	0	0	0	0	0	0
173939	GCF_902364555.1	46506	Bacteroides stercoris MGYG-HGUT-00224	1	0	0	0	0	1	0	0
173940	GCF_902399825.1	46506	Bacteroides stercoris MGYG-HGUT-03681	0	0	0	0	0	0	0	0
123926	GCF_003438025.1	46506	Bacteroides stercoris TF03-6	0	0	0	0	0	0	0	0
123927	GCF_003438545.1	46506	Bacteroides stercoris TF05-14	0	0	0	0	0	0	0	0
123925	GCF_003436415.1	46506	Bacteroides stercoris TM06-26	0	0	0	0	0	0	0	0
55394	GCF_001816245.2	818	Bacteroides thetaiotaomicron 14-106904-2	0	0	0	0	0	0	0	0
55386	GCF_001055755.1	818	Bacteroides thetaiotaomicron 19_BTHE	0	0	0	0	0	0	0	0
55382	GCF_000159875.2	818	Bacteroides thetaiotaomicron 1_1_6	0	0	0	0	0	0	0	0
55390	GCF_001405255.1	818	Bacteroides thetaiotaomicron 2789STDY5608873	0	0	0	0	0	0	0	0
55389	GCF_001405095.1	818	Bacteroides thetaiotaomicron 2789STDY5834846	3	0	0	0	0	1	0	0
55391	GCF_001405895.1	818	Bacteroides thetaiotaomicron 2789STDY5834899	0	0	0	0	0	0	0	0
55392	GCF_001406075.1	818	Bacteroides thetaiotaomicron 2789STDY5834945	0	0	0	0	0	0	0	0
55388	GCF_001373135.1	818	Bacteroides thetaiotaomicron 2e6A	0	0	0	0	0	0	0	0
55384	GCF_001049535.1	818	Bacteroides thetaiotaomicron 3731	0	0	0	0	0	0	0	0
55385	GCF_001049555.1	818	Bacteroides thetaiotaomicron 7330	0	0	0	0	0	0	0	0
55387	GCF_001314975.1	818	Bacteroides thetaiotaomicron 7330	0	0	0	0	0	0	0	0
177652	GCF_009025475.1	818	Bacteroides thetaiotaomicron AD135X1B	0	0	0	0	0	0	0	0
55401	GCF_003466025.1	818	Bacteroides thetaiotaomicron AF03-26	0	0	0	0	0	0	0	0
55400	GCF_003464695.1	818	Bacteroides thetaiotaomicron AF14-20	0	0	0	0	0	0	0	0
55397	GCF_003458585.1	818	Bacteroides thetaiotaomicron AF24-19LB	0	0	0	0	0	0	0	0
55396	GCF_003457815.1	818	Bacteroides thetaiotaomicron AF28-2	0	0	0	0	0	0	0	0
55407	GCF_003474715.1	818	Bacteroides thetaiotaomicron AF37-12	0	0	0	0	0	0	0	0
55406	GCF_003474005.1	818	Bacteroides thetaiotaomicron AF45-16BH	0	0	0	0	0	0	0	0
55405	GCF_003472675.1	818	Bacteroides thetaiotaomicron AM09-21	0	0	0	0	0	0	0	0
55404	GCF_003472055.1	818	Bacteroides thetaiotaomicron AM15-10	0	0	0	0	0	0	0	0
55403	GCF_003469685.1	818	Bacteroides thetaiotaomicron AM26-17LB	0	0	0	0	0	0	0	0
55402	GCF_003469365.1	818	Bacteroides thetaiotaomicron AM30-26	0	0	0	0	0	0	0	0
55399	GCF_003463855.1	818	Bacteroides thetaiotaomicron AM51-2	0	0	0	0	0	0	0	0
55409	GCF_004349615.1	818	Bacteroides thetaiotaomicron ATCC 29741	0	0	0	0	0	0	0	0
55410	GCF_004349635.1	818	Bacteroides thetaiotaomicron C34	0	0	0	0	0	0	0	0
172149	GCF_007556425.1	818	Bacteroides thetaiotaomicron CL15T12C11	0	0	0	0	0	0	0	0
172151	GCF_008329455.1	818	Bacteroides thetaiotaomicron DC20	0	0	0	0	0	0	0	0
172150	GCF_008329425.1	818	Bacteroides thetaiotaomicron DC21	0	0	0	0	0	0	0	0
55393	GCF_001578565.1	818	Bacteroides thetaiotaomicron KLE1254	0	0	0	0	0	0	0	0
55412	GCF_900109385.1	818	Bacteroides thetaiotaomicron KPPR-3	0	0	0	0	0	0	0	0
172152	GCF_902364285.1	818	Bacteroides thetaiotaomicron MGYG-HGUT-00196	0	0	0	0	0	0	0	0
55414	GCF_900445595.1	818	Bacteroides thetaiotaomicron NCTC10582	0	0	0	0	0	0	0	0
55413	GCF_900445585.1	818	Bacteroides thetaiotaomicron NCTC13706	0	0	0	0	0	0	0	0
55411	GCF_900108155.1	818	Bacteroides thetaiotaomicron NLAE-zl-C579	0	0	0	0	0	0	0	0
55398	GCF_003463095.1	818	Bacteroides thetaiotaomicron OF03-10BH	0	0	0	0	0	0	0	0
177651	GCF_003439845.1	818	Bacteroides thetaiotaomicron OF05-16BH	0	0	0	0	0	0	0	0
55381	GCF_000011065.1	226186	Bacteroides thetaiotaomicron VPI-5482	0	0	0	0	0	0	0	0
55395	GCF_002959695.1	818	Bacteroides thetaiotaomicron VPI-5482	0	0	0	0	0	0	0	0
55415	GCF_900624795.1	226186	Bacteroides thetaiotaomicron VPI-5482 Bacteroides thetaiotaomicron 81H8	0	0	0	0	0	0	0	0
55408	GCF_004167525.1	818	Bacteroides thetaiotaomicron bq_0049	0	0	0	0	0	0	0	0
55383	GCF_000403155.2	1235785	Bacteroides thetaiotaomicron dnLKV9	0	0	0	0	0	0	0	0
146294	GCF_000513195.1	1470345	Bacteroides timonensis AP1	3	1	1	1	1	5	1	0
155128	GCF_900130135.1	1917883	Bacteroides togonis Marseille-P3166	0	0	0	0	0	0	0	0
55473	GCF_005844805.1	820	Bacteroides uniformis 1001175st1_F6	2	0	0	0	0	1	0	0
55474	GCF_005845245.1	820	Bacteroides uniformis 1001271st1_A10	1	0	0	0	0	1	0	0
55424	GCF_001405475.1	820	Bacteroides uniformis 2789STDY5608791	1	0	0	0	0	1	0	0
55426	GCF_001406095.1	820	Bacteroides uniformis 2789STDY5608864	1	0	0	0	0	1	0	0
55428	GCF_001406635.1	820	Bacteroides uniformis 2789STDY5834844	1	0	0	0	0	1	0	0
55427	GCF_001406135.1	820	Bacteroides uniformis 2789STDY5834847	2	0	0	0	0	1	0	0
55425	GCF_001405595.1	820	Bacteroides uniformis 2789STDY5834898	1	0	0	0	0	1	0	0
55429	GCF_001406715.1	820	Bacteroides uniformis 2789STDY5834942	1	0	0	0	0	1	0	0
55423	GCF_001403955.1	820	Bacteroides uniformis 2a3A	1	0	0	0	0	1	0	0
55422	GCF_000939155.1	820	Bacteroides uniformis 2a7B	1	0	0	0	0	1	0	0
55450	GCF_003464785.1	820	Bacteroides uniformis AF14-14	1	0	0	0	0	1	0	0
55449	GCF_003464525.1	820	Bacteroides uniformis AF14-42	1	0	0	0	0	1	0	0
55445	GCF_003460085.1	820	Bacteroides uniformis AF17-20	1	0	0	0	0	1	0	0
55444	GCF_003459625.1	820	Bacteroides uniformis AF19-23	2	0	0	0	0	1	0	0
55443	GCF_003459585.1	820	Bacteroides uniformis AF19-3LB	2	0	0	0	0	1	0	0
55442	GCF_003459325.1	820	Bacteroides uniformis AF21-53	1	0	0	0	0	1	0	0
55441	GCF_003457925.1	820	Bacteroides uniformis AF28-11	2	0	0	0	0	1	0	0
55470	GCF_003475375.1	820	Bacteroides uniformis AF32-17	1	0	0	0	0	1	0	0
55469	GCF_003474125.1	820	Bacteroides uniformis AF42-11	1	0	0	0	0	1	0	0
55468	GCF_003473285.1	820	Bacteroides uniformis AM09-11	1	0	0	0	0	1	0	0
55467	GCF_003472995.1	820	Bacteroides uniformis AM14-1	1	0	0	0	0	1	0	0
55465	GCF_003470725.1	820	Bacteroides uniformis AM16-3	1	0	0	0	0	1	0	0
55466	GCF_003471545.1	820	Bacteroides uniformis AM18-14LB	1	0	0	0	0	1	0	0
55464	GCF_003470495.1	820	Bacteroides uniformis AM21-40	1	0	0	0	0	1	0	0
55463	GCF_003469535.1	820	Bacteroides uniformis AM27-46	1	0	0	0	0	1	0	0
55462	GCF_003469475.1	820	Bacteroides uniformis AM28-49	1	0	0	0	0	1	0	0
55461	GCF_003469465.1	820	Bacteroides uniformis AM29-12AC	1	0	0	0	0	1	0	0
55458	GCF_003469025.1	820	Bacteroides uniformis AM29-1AC	1	0	0	0	0	1	0	0
55460	GCF_003469435.1	820	Bacteroides uniformis AM29-2AC	2	0	0	0	0	1	0	0
55459	GCF_003469415.1	820	Bacteroides uniformis AM29-4LB	2	0	0	0	0	1	0	0
55457	GCF_003468865.1	820	Bacteroides uniformis AM30-49	1	0	0	0	0	1	0	0
55456	GCF_003468755.1	820	Bacteroides uniformis AM31-23	1	0	0	0	0	1	0	0
55455	GCF_003468465.1	820	Bacteroides uniformis AM34-25	0	0	0	0	0	0	0	0
55454	GCF_003468325.1	820	Bacteroides uniformis AM37-7	2	0	0	0	0	1	0	0
55453	GCF_003467505.1	820	Bacteroides uniformis AM39-1	1	0	0	0	0	1	0	0
55452	GCF_003466885.1	820	Bacteroides uniformis AM43-9	1	0	0	0	0	1	0	0
55448	GCF_003463925.1	820	Bacteroides uniformis AM50-4	1	0	0	0	0	1	0	0
55416	GCF_000154205.1	411479	Bacteroides uniformis ATCC 8492	1	0	0	0	0	1	0	0
55477	GCF_900624705.1	411479	Bacteroides uniformis ATCC 8492 Bacteroides uniformis 81A2	3	0	0	0	0	1	0	0
55431	GCF_002161435.1	820	Bacteroides uniformis An67	1	0	0	0	0	1	0	0
177737	GCF_009020815.1	820	Bacteroides uniformis BIOML-A1	1	0	0	0	0	1	0	0
177728	GCF_009020635.1	820	Bacteroides uniformis BIOML-A10	1	0	0	0	0	1	0	0
177727	GCF_009020605.1	820	Bacteroides uniformis BIOML-A12	1	0	0	0	0	1	0	0
177726	GCF_009020575.1	820	Bacteroides uniformis BIOML-A13	1	0	0	0	0	1	0	0
177725	GCF_009020545.1	820	Bacteroides uniformis BIOML-A15	1	0	0	0	0	1	0	0
177724	GCF_009020535.1	820	Bacteroides uniformis BIOML-A16	1	0	0	0	0	1	0	0
177723	GCF_009020475.1	820	Bacteroides uniformis BIOML-A17	1	0	0	0	0	1	0	0
177720	GCF_009020445.1	820	Bacteroides uniformis BIOML-A19	1	0	0	0	0	1	0	0
177734	GCF_009020775.1	820	Bacteroides uniformis BIOML-A2	1	0	0	0	0	1	0	0
177722	GCF_009020465.1	820	Bacteroides uniformis BIOML-A20	1	0	0	0	0	1	0	0
177721	GCF_009020455.1	820	Bacteroides uniformis BIOML-A21	1	0	0	0	0	1	0	0
177719	GCF_009020435.1	820	Bacteroides uniformis BIOML-A22	2	0	0	0	0	1	0	0
177718	GCF_009020405.1	820	Bacteroides uniformis BIOML-A23	1	0	0	0	0	1	0	0
177716	GCF_009020365.1	820	Bacteroides uniformis BIOML-A24	1	0	0	0	0	1	0	0
177715	GCF_009020355.1	820	Bacteroides uniformis BIOML-A25	1	0	0	0	0	1	0	0
177717	GCF_009020375.1	820	Bacteroides uniformis BIOML-A26	1	0	0	0	0	1	0	0
177714	GCF_009020325.1	820	Bacteroides uniformis BIOML-A27	1	0	0	0	0	1	0	0
177713	GCF_009020315.1	820	Bacteroides uniformis BIOML-A28	1	0	0	0	0	1	0	0
177712	GCF_009020275.1	820	Bacteroides uniformis BIOML-A29	1	0	0	0	0	1	0	0
177736	GCF_009020805.1	820	Bacteroides uniformis BIOML-A3	1	0	0	0	0	1	0	0
177711	GCF_009020265.1	820	Bacteroides uniformis BIOML-A30	1	0	0	0	0	1	0	0
177710	GCF_009020255.1	820	Bacteroides uniformis BIOML-A31	1	0	0	0	0	1	0	0
177709	GCF_009020225.1	820	Bacteroides uniformis BIOML-A32	1	0	0	0	0	1	0	0
177708	GCF_009020215.1	820	Bacteroides uniformis BIOML-A33	1	0	0	0	0	1	0	0
177707	GCF_009020175.1	820	Bacteroides uniformis BIOML-A35	1	0	0	0	0	1	0	0
177705	GCF_009020135.1	820	Bacteroides uniformis BIOML-A36	2	0	0	0	0	1	0	0
177706	GCF_009020165.1	820	Bacteroides uniformis BIOML-A37	2	0	0	0	0	1	0	0
177704	GCF_009020115.1	820	Bacteroides uniformis BIOML-A38	1	0	0	0	0	1	0	0
177703	GCF_009020075.1	820	Bacteroides uniformis BIOML-A39	1	0	0	0	0	1	0	0
177735	GCF_009020795.1	820	Bacteroides uniformis BIOML-A4	1	0	0	0	0	1	0	0
177701	GCF_009020045.1	820	Bacteroides uniformis BIOML-A40	1	0	0	0	0	1	0	0
177702	GCF_009020055.1	820	Bacteroides uniformis BIOML-A41	1	0	0	0	0	1	0	0
177700	GCF_009020035.1	820	Bacteroides uniformis BIOML-A42	1	0	0	0	0	1	0	0
177699	GCF_009020005.1	820	Bacteroides uniformis BIOML-A43	1	0	0	0	0	1	0	0
177698	GCF_009019985.1	820	Bacteroides uniformis BIOML-A44	1	0	0	0	0	1	0	0
177697	GCF_009019975.1	820	Bacteroides uniformis BIOML-A45	1	0	0	0	0	1	0	0
177696	GCF_009019945.1	820	Bacteroides uniformis BIOML-A46	1	0	0	0	0	1	0	0
177695	GCF_009019935.1	820	Bacteroides uniformis BIOML-A47	1	0	0	0	0	1	0	0
177694	GCF_009019905.1	820	Bacteroides uniformis BIOML-A48	1	0	0	0	0	1	0	0
177692	GCF_009019875.1	820	Bacteroides uniformis BIOML-A49	1	0	0	0	0	1	0	0
177733	GCF_009020755.1	820	Bacteroides uniformis BIOML-A5	1	0	0	0	0	1	0	0
177689	GCF_009019805.1	820	Bacteroides uniformis BIOML-A50	1	0	0	0	0	1	0	0
177691	GCF_009019835.1	820	Bacteroides uniformis BIOML-A51	1	0	0	0	0	1	0	0
177690	GCF_009019825.1	820	Bacteroides uniformis BIOML-A52	1	0	0	0	0	1	0	0
177693	GCF_009019885.1	820	Bacteroides uniformis BIOML-A53	1	0	0	0	0	1	0	0
177688	GCF_009019785.1	820	Bacteroides uniformis BIOML-A54	1	0	0	0	0	1	0	0
177687	GCF_009019775.1	820	Bacteroides uniformis BIOML-A55	0	0	0	0	0	0	0	0
177686	GCF_009019735.1	820	Bacteroides uniformis BIOML-A56	0	0	0	0	0	0	0	0
177685	GCF_009019725.1	820	Bacteroides uniformis BIOML-A57	1	0	0	0	0	1	0	0
177684	GCF_009019695.1	820	Bacteroides uniformis BIOML-A58	1	0	0	0	0	1	0	0
177732	GCF_009020735.1	820	Bacteroides uniformis BIOML-A6	1	0	0	0	0	1	0	0
177683	GCF_009019655.1	820	Bacteroides uniformis BIOML-A60	1	0	0	0	0	1	0	0
177682	GCF_009019645.1	820	Bacteroides uniformis BIOML-A61	1	0	0	0	0	1	0	0
177681	GCF_009019635.1	820	Bacteroides uniformis BIOML-A62	0	0	0	0	0	0	0	0
177680	GCF_009019615.1	820	Bacteroides uniformis BIOML-A63	1	0	0	0	0	1	0	0
177679	GCF_009019585.1	820	Bacteroides uniformis BIOML-A64	1	0	0	0	0	1	0	0
177678	GCF_009019555.1	820	Bacteroides uniformis BIOML-A65	1	0	0	0	0	1	0	0
177677	GCF_009019545.1	820	Bacteroides uniformis BIOML-A66	1	0	0	0	0	1	0	0
177676	GCF_009019535.1	820	Bacteroides uniformis BIOML-A67	1	0	0	0	0	1	0	0
177674	GCF_009019465.1	820	Bacteroides uniformis BIOML-A68	1	0	0	0	0	1	0	0
177673	GCF_009019455.1	820	Bacteroides uniformis BIOML-A69	1	0	0	0	0	1	0	0
177730	GCF_009020685.1	820	Bacteroides uniformis BIOML-A7	1	0	0	0	0	1	0	0
177672	GCF_009019445.1	820	Bacteroides uniformis BIOML-A70	1	0	0	0	0	1	0	0
177675	GCF_009019475.1	820	Bacteroides uniformis BIOML-A71	1	0	0	0	0	1	0	0
177671	GCF_009019435.1	820	Bacteroides uniformis BIOML-A72	1	0	0	0	0	1	0	0
177669	GCF_009019385.1	820	Bacteroides uniformis BIOML-A73	1	0	0	0	0	1	0	0
177670	GCF_009019395.1	820	Bacteroides uniformis BIOML-A74	1	0	0	0	0	1	0	0
177666	GCF_009019335.1	820	Bacteroides uniformis BIOML-A75	1	0	0	0	0	1	0	0
177668	GCF_009019355.1	820	Bacteroides uniformis BIOML-A76	1	0	0	0	0	1	0	0
177667	GCF_009019345.1	820	Bacteroides uniformis BIOML-A77	1	0	0	0	0	1	0	0
177665	GCF_009019315.1	820	Bacteroides uniformis BIOML-A79	1	0	0	0	0	1	0	0
177729	GCF_009020675.1	820	Bacteroides uniformis BIOML-A8	1	0	0	0	0	1	0	0
177663	GCF_009019275.1	820	Bacteroides uniformis BIOML-A80	1	0	0	0	0	1	0	0
177664	GCF_009019285.1	820	Bacteroides uniformis BIOML-A81	1	0	0	0	0	1	0	0
177661	GCF_009019235.1	820	Bacteroides uniformis BIOML-A82	0	0	0	0	0	0	0	0
177662	GCF_009019245.1	820	Bacteroides uniformis BIOML-A83	1	0	0	0	0	1	0	0
177660	GCF_009019195.1	820	Bacteroides uniformis BIOML-A84	0	0	0	0	0	0	0	0
177659	GCF_009019185.1	820	Bacteroides uniformis BIOML-A85	1	0	0	0	0	1	0	0
177658	GCF_009019175.1	820	Bacteroides uniformis BIOML-A86	1	0	0	0	0	1	0	0
177657	GCF_009019145.1	820	Bacteroides uniformis BIOML-A87	1	0	0	0	0	1	0	0
177655	GCF_009019085.1	820	Bacteroides uniformis BIOML-A89	1	0	0	0	0	1	0	0
177731	GCF_009020705.1	820	Bacteroides uniformis BIOML-A9	1	0	0	0	0	1	0	0
177654	GCF_009019075.1	820	Bacteroides uniformis BIOML-A90	1	0	0	0	0	1	0	0
177656	GCF_009019105.1	820	Bacteroides uniformis BIOML-A91	1	0	0	0	0	1	0	0
177653	GCF_009019055.1	820	Bacteroides uniformis BIOML-A92	1	0	0	0	0	1	0	0
55472	GCF_005844235.1	820	Bacteroides uniformis BSD2780061689st1_G7	1	0	0	0	0	1	0	0
177738	GCF_900185075.1	820	Bacteroides uniformis Bacteroides uniformis CECT 77711	1	0	0	0	0	1	0	0
55418	GCF_000273785.1	997889	Bacteroides uniformis CL03T00C23	1	0	0	0	0	1	0	0
55417	GCF_000273275.1	997890	Bacteroides uniformis CL03T12C37	1	0	0	0	0	1	0	0
55476	GCF_900107315.1	820	Bacteroides uniformis DSM 6597	1	0	0	0	0	1	0	0
55430	GCF_001578555.1	820	Bacteroides uniformis KLE1607	1	0	0	0	0	1	0	0
172153	GCF_902374035.1	820	Bacteroides uniformis MGYG-HGUT-01346	2	0	0	0	0	1	0	0
55475	GCF_006742345.1	820	Bacteroides uniformis NBRC 113350	2	0	0	0	0	1	0	0
55447	GCF_003463375.1	820	Bacteroides uniformis OF03-17	0	0	0	0	0	0	0	0
55446	GCF_003463315.1	820	Bacteroides uniformis OF04-14	1	0	0	0	0	1	0	0
55439	GCF_003439225.1	820	Bacteroides uniformis OM03-4	3	0	0	0	0	1	0	0
55440	GCF_003439685.1	820	Bacteroides uniformis OM04-14BH	1	0	0	0	0	1	0	0
55438	GCF_003438985.1	820	Bacteroides uniformis OM05-11BH	1	0	0	0	0	1	0	0
55437	GCF_003438465.1	820	Bacteroides uniformis OM05-12BH	1	0	0	0	0	1	0	0
55436	GCF_003438205.1	820	Bacteroides uniformis OM07-9	0	0	0	0	0	0	0	0
55434	GCF_003437205.1	820	Bacteroides uniformis TF07-2	1	0	0	0	0	1	0	0
55433	GCF_003437005.1	820	Bacteroides uniformis TF08-13	1	0	0	0	0	1	0	0
55435	GCF_003437605.1	820	Bacteroides uniformis TF09-22	1	0	0	0	0	1	0	0
55432	GCF_003436475.1	820	Bacteroides uniformis TM04-30	1	0	0	0	0	1	0	0
55451	GCF_003466245.1	820	Bacteroides uniformis TM10-17	1	0	0	0	0	1	0	0
55471	GCF_004167505.1	820	Bacteroides uniformis ca_0067	1	0	0	0	0	1	0	0
55419	GCF_000403175.1	1235787	Bacteroides uniformis dnLKV2	1	0	0	0	0	1	0	0
55421	GCF_000699885.1	1339348	Bacteroides uniformis str. 3978 T3 i	1	0	0	0	0	1	0	0
55420	GCF_000699825.1	1339349	Bacteroides uniformis str. 3978 T3 ii	1	0	0	0	0	1	0	0
55558	GCF_005844725.1	821	Bacteroides vulgatus 1001175st1_C6	1	0	0	0	0	1	0	0
55557	GCF_005844385.1	821	Bacteroides vulgatus 1001271st1_G7	1	0	0	0	0	1	0	0
55485	GCF_001404375.1	821	Bacteroides vulgatus 2789STDY5834842	0	0	0	0	0	0	0	0
55486	GCF_001405155.1	821	Bacteroides vulgatus 2789STDY5834897	1	0	0	0	0	1	0	0
55487	GCF_001406315.1	821	Bacteroides vulgatus 2789STDY5834944	1	0	0	0	0	1	0	0
55522	GCF_003465765.1	821	Bacteroides vulgatus AF04-12	1	0	0	0	0	1	0	0
55521	GCF_003465695.1	821	Bacteroides vulgatus AF04-25	1	0	0	0	0	1	0	0
55519	GCF_003465015.1	821	Bacteroides vulgatus AF12-25	1	0	0	0	0	1	0	0
55520	GCF_003465305.1	821	Bacteroides vulgatus AF13-53	1	0	0	0	0	1	0	0
55518	GCF_003464405.1	821	Bacteroides vulgatus AF14-8	1	0	0	0	0	1	0	0
55517	GCF_003464205.1	821	Bacteroides vulgatus AF15-6A	1	0	0	0	0	1	0	0
55513	GCF_003462865.1	821	Bacteroides vulgatus AF16-11	1	0	0	0	0	1	0	0
55512	GCF_003460305.1	821	Bacteroides vulgatus AF18-14	1	0	0	0	0	1	0	0
55510	GCF_003459715.1	821	Bacteroides vulgatus AF19-16	1	0	0	0	0	1	0	0
55509	GCF_003459535.1	821	Bacteroides vulgatus AF20-10	1	0	0	0	0	1	0	0
55511	GCF_003460125.1	821	Bacteroides vulgatus AF20-1LB	1	0	0	0	0	1	0	0
55508	GCF_003459365.1	821	Bacteroides vulgatus AF21-45	1	0	0	0	0	1	0	0
55507	GCF_003458385.1	821	Bacteroides vulgatus AF25-30LB	1	0	0	0	0	1	0	0
55506	GCF_003458265.1	821	Bacteroides vulgatus AF26-3BH	1	0	0	0	0	1	0	0
55505	GCF_003457755.1	821	Bacteroides vulgatus AF28-7	1	0	0	0	0	1	0	0
55504	GCF_003457705.1	821	Bacteroides vulgatus AF29-13	1	0	0	0	0	1	0	0
55553	GCF_003475435.1	821	Bacteroides vulgatus AF31-3	1	0	0	0	0	1	0	0
55554	GCF_003475695.1	821	Bacteroides vulgatus AF34-15	1	0	0	0	0	1	0	0
55551	GCF_003475045.1	821	Bacteroides vulgatus AF35-11AC	1	0	0	0	0	1	0	0
55550	GCF_003474985.1	821	Bacteroides vulgatus AF35-15AC	1	0	0	0	0	1	0	0
55549	GCF_003474845.1	821	Bacteroides vulgatus AF36-14BH	1	0	0	0	0	1	0	0
55552	GCF_003475135.1	821	Bacteroides vulgatus AF37-17	1	0	0	0	0	1	0	0
55548	GCF_003474595.1	821	Bacteroides vulgatus AF39-1	1	0	0	0	0	1	0	0
55547	GCF_003474225.1	821	Bacteroides vulgatus AF39-8AT	1	0	0	0	0	1	0	0
55546	GCF_003474155.1	821	Bacteroides vulgatus AF41-7	1	0	0	0	0	1	0	0
177740	GCF_003474145.1	821	Bacteroides vulgatus AF41-8MH	1	0	0	0	0	1	0	0
55543	GCF_003472865.1	821	Bacteroides vulgatus AF46-14NS	1	0	0	0	0	1	0	0
55545	GCF_003473265.1	821	Bacteroides vulgatus AM09-18	1	0	0	0	0	1	0	0
55542	GCF_003472225.1	821	Bacteroides vulgatus AM13-10	1	0	0	0	0	1	0	0
55544	GCF_003473085.1	821	Bacteroides vulgatus AM13-21	3	0	0	0	0	1	0	0
55541	GCF_003472125.1	821	Bacteroides vulgatus AM14-27	1	0	0	0	0	1	0	0
55540	GCF_003471775.1	821	Bacteroides vulgatus AM16-6	1	0	0	0	0	1	0	0
55539	GCF_003471705.1	821	Bacteroides vulgatus AM17-30	1	0	0	0	0	1	0	0
55538	GCF_003471285.1	821	Bacteroides vulgatus AM21-14	1	0	0	0	0	1	0	0
55537	GCF_003471225.1	821	Bacteroides vulgatus AM21-42	1	0	0	0	0	1	0	0
55536	GCF_003470745.1	821	Bacteroides vulgatus AM25-23	1	0	0	0	0	1	0	0
55535	GCF_003469525.1	821	Bacteroides vulgatus AM28-1	1	0	0	0	0	1	0	0
55533	GCF_003469035.1	821	Bacteroides vulgatus AM29-2	1	0	0	0	0	1	0	0
55532	GCF_003468905.1	821	Bacteroides vulgatus AM30-40	1	0	0	0	0	1	0	0
55534	GCF_003469225.1	821	Bacteroides vulgatus AM32-26AC	1	0	0	0	0	1	0	0
55531	GCF_003468545.1	821	Bacteroides vulgatus AM34-18LB	1	0	0	0	0	1	0	0
55530	GCF_003468485.1	821	Bacteroides vulgatus AM35-11	1	0	0	0	0	1	0	0
55529	GCF_003468345.1	821	Bacteroides vulgatus AM37-2	1	0	0	0	0	1	0	0
55527	GCF_003467565.1	821	Bacteroides vulgatus AM38-19	1	0	0	0	0	1	0	0
55528	GCF_003468295.1	821	Bacteroides vulgatus AM39-10	1	0	0	0	0	1	0	0
55526	GCF_003467465.1	821	Bacteroides vulgatus AM39-30BH	1	0	0	0	0	1	0	0
55524	GCF_003466945.1	821	Bacteroides vulgatus AM43-4BH	1	0	0	0	0	1	0	0
55523	GCF_003466785.1	821	Bacteroides vulgatus AM44-21	1	0	0	0	0	1	0	0
55525	GCF_003467095.1	821	Bacteroides vulgatus AM46-1	1	0	0	0	0	1	0	0
177739	GCF_003466665.1	821	Bacteroides vulgatus AM49-11	1	0	0	0	0	1	0	0
55516	GCF_003463885.1	821	Bacteroides vulgatus AM51-1	1	0	0	0	0	1	0	0
55515	GCF_003463745.1	821	Bacteroides vulgatus AM54-29XD	1	0	0	0	0	1	0	0
177742	GCF_009025375.1	821	Bacteroides vulgatus ANK132K_3B	1	0	0	0	0	1	0	0
55478	GCF_000012825.1	435590	Bacteroides vulgatus ATCC 8482	1	0	0	0	0	1	0	0
55490	GCF_002959625.1	821	Bacteroides vulgatus ATCC 8492	1	0	0	0	0	1	0	0
55514	GCF_003463605.1	821	Bacteroides vulgatus CF01-10	1	0	0	0	0	1	0	0
177745	GCF_009025805.1	821	Bacteroides vulgatus CFPLTA002_1B	1	0	0	0	0	1	0	0
172155	GCF_007556405.1	821	Bacteroides vulgatus CL01T12C17	1	0	0	0	0	1	0	0
55480	GCF_000273295.1	997891	Bacteroides vulgatus CL09T03C04	1	0	0	0	0	1	0	0
55555	GCF_003568805.1	821	Bacteroides vulgatus CL10T00C06	1	0	0	0	0	1	0	0
172154	GCF_007556395.1	821	Bacteroides vulgatus CL14T03C19	1	0	0	0	0	1	0	0
55560	GCF_900445545.1	821	Bacteroides vulgatus NCTC10583	1	0	0	0	0	1	0	0
55559	GCF_900109635.1	821	Bacteroides vulgatus NLAE-zl-G202	1	0	0	0	0	1	0	0
55503	GCF_003439605.1	821	Bacteroides vulgatus OF05-14BH	1	0	0	0	0	1	0	0
55502	GCF_003439595.1	821	Bacteroides vulgatus OF05-20BH	1	0	0	0	0	1	0	0
55501	GCF_003439275.1	821	Bacteroides vulgatus OM03-13AC	1	0	0	0	0	1	0	0
55500	GCF_003438835.1	821	Bacteroides vulgatus OM06-14	1	0	0	0	0	1	0	0
55499	GCF_003438765.1	821	Bacteroides vulgatus OM06-31AC	1	0	0	0	0	1	0	0
55498	GCF_003438705.1	821	Bacteroides vulgatus OM07-1BH	1	0	0	0	0	1	0	0
55496	GCF_003438235.1	821	Bacteroides vulgatus OM07-4AC	1	0	0	0	0	1	0	0
55497	GCF_003438645.1	821	Bacteroides vulgatus OM08-13BH	1	0	0	0	0	1	0	0
55479	GCF_000178195.1	702446	Bacteroides vulgatus PC510	1	0	0	0	0	1	0	0
177744	GCF_009025535.1	821	Bacteroides vulgatus RH1270	1	0	0	0	0	1	0	0
177743	GCF_009025385.1	821	Bacteroides vulgatus RH127M	1	0	0	0	0	1	0	0
55489	GCF_002796815.1	821	Bacteroides vulgatus RJ2H1	1	0	0	0	0	1	0	0
55495	GCF_003437875.1	821	Bacteroides vulgatus TF05-18	1	0	0	0	0	1	0	0
55493	GCF_003436855.1	821	Bacteroides vulgatus TF10-3	1	0	0	0	0	1	0	0
55492	GCF_003436605.1	821	Bacteroides vulgatus TM04-10	1	0	0	0	0	1	0	0
55494	GCF_003437415.1	821	Bacteroides vulgatus TM05-16	1	0	0	0	0	1	0	0
55491	GCF_003436175.1	821	Bacteroides vulgatus TM06-6	1	0	0	0	0	1	0	0
177741	GCF_008728395.1	821	Bacteroides vulgatus VIC01	1	0	0	0	0	1	0	0
55556	GCF_004167625.1	821	Bacteroides vulgatus am_0224	1	0	0	0	0	1	0	0
55481	GCF_000403235.1	1235786	Bacteroides vulgatus dnLKV7	1	0	0	0	0	1	0	0
55488	GCF_001412315.1	821	Bacteroides vulgatus mpk	1	0	0	0	0	1	0	0
55482	GCF_000699705.1	1339350	Bacteroides vulgatus str. 3775 SL(B) 10 (iv)	1	0	0	0	0	1	0	0
55483	GCF_000699845.1	1339351	Bacteroides vulgatus str. 3775 SR(B) 19	1	0	0	0	0	1	0	0
55484	GCF_000699865.1	1339352	Bacteroides vulgatus str. 3975 RP4	1	0	0	0	0	1	0	0
137073	GCF_003464445.1	371601	Bacteroides xylanisolvens AF14-7	0	0	0	0	0	0	0	0
137072	GCF_003458755.1	371601	Bacteroides xylanisolvens AF21-6AC	1	0	0	0	0	1	0	0
137078	GCF_003474645.1	371601	Bacteroides xylanisolvens AF38-2	0	0	0	0	0	0	0	0
137077	GCF_003474245.1	371601	Bacteroides xylanisolvens AF39-6AC	0	0	0	0	0	0	0	0
137076	GCF_003473975.1	371601	Bacteroides xylanisolvens AF46-11NS	2	0	0	0	0	1	0	0
137075	GCF_003469745.1	371601	Bacteroides xylanisolvens AM26-1	0	0	0	0	0	0	0	0
137074	GCF_003468875.1	371601	Bacteroides xylanisolvens AM30-47	0	0	0	0	0	0	0	0
137069	GCF_002161135.1	371601	Bacteroides xylanisolvens An107	1	0	0	0	0	1	0	0
137068	GCF_002161115.1	371601	Bacteroides xylanisolvens An109	0	0	0	0	0	0	0	0
179418	GCF_009101785.1	371601	Bacteroides xylanisolvens BIOML-A1	1	0	0	0	0	1	0	0
179451	GCF_009102675.1	371601	Bacteroides xylanisolvens BIOML-A10	0	0	0	0	0	0	0	0
179452	GCF_009102685.1	371601	Bacteroides xylanisolvens BIOML-A12	0	0	0	0	0	0	0	0
179450	GCF_009102665.1	371601	Bacteroides xylanisolvens BIOML-A13	0	0	0	0	0	0	0	0
179449	GCF_009102605.1	371601	Bacteroides xylanisolvens BIOML-A14	0	0	0	0	0	0	0	0
179448	GCF_009102585.1	371601	Bacteroides xylanisolvens BIOML-A15	0	0	0	0	0	0	0	0
179417	GCF_009101775.1	371601	Bacteroides xylanisolvens BIOML-A17	1	0	0	0	0	1	0	0
179416	GCF_009101745.1	371601	Bacteroides xylanisolvens BIOML-A18	1	0	0	0	0	1	0	0
179404	GCF_009101515.1	371601	Bacteroides xylanisolvens BIOML-A19	1	0	0	0	0	1	0	0
179405	GCF_009101535.1	371601	Bacteroides xylanisolvens BIOML-A2	1	0	0	0	0	1	0	0
179447	GCF_009102575.1	371601	Bacteroides xylanisolvens BIOML-A21	1	0	0	0	0	1	0	0
179446	GCF_009102545.1	371601	Bacteroides xylanisolvens BIOML-A22	1	0	0	0	0	1	0	0
179445	GCF_009102525.1	371601	Bacteroides xylanisolvens BIOML-A23	1	0	0	0	0	1	0	0
179443	GCF_009102485.1	371601	Bacteroides xylanisolvens BIOML-A24	1	0	0	0	0	1	0	0
179444	GCF_009102505.1	371601	Bacteroides xylanisolvens BIOML-A25	1	0	0	0	0	1	0	0
179442	GCF_009102465.1	371601	Bacteroides xylanisolvens BIOML-A26	1	0	0	0	0	1	0	0
179441	GCF_009102425.1	371601	Bacteroides xylanisolvens BIOML-A28	1	0	0	0	0	1	0	0
179459	GCF_009102845.1	371601	Bacteroides xylanisolvens BIOML-A3	0	0	0	0	0	0	0	0
179440	GCF_009102385.1	371601	Bacteroides xylanisolvens BIOML-A31	1	0	0	0	0	1	0	0
179439	GCF_009102375.1	371601	Bacteroides xylanisolvens BIOML-A32	1	0	0	0	0	1	0	0
179413	GCF_009101685.1	371601	Bacteroides xylanisolvens BIOML-A33	1	0	0	0	0	1	0	0
179409	GCF_009101625.1	371601	Bacteroides xylanisolvens BIOML-A34	1	0	0	0	0	1	0	0
179415	GCF_009101725.1	371601	Bacteroides xylanisolvens BIOML-A35	1	0	0	0	0	1	0	0
179414	GCF_009101705.1	371601	Bacteroides xylanisolvens BIOML-A36	1	0	0	0	0	1	0	0
179412	GCF_009101665.1	371601	Bacteroides xylanisolvens BIOML-A37	1	0	0	0	0	1	0	0
179411	GCF_009101645.1	371601	Bacteroides xylanisolvens BIOML-A38	1	0	0	0	0	1	0	0
179460	GCF_009103215.1	371601	Bacteroides xylanisolvens BIOML-A39	1	0	0	0	0	1	0	0
179458	GCF_009102825.1	371601	Bacteroides xylanisolvens BIOML-A4	0	0	0	0	0	0	0	0
179437	GCF_009102305.1	371601	Bacteroides xylanisolvens BIOML-A40	1	0	0	0	0	1	0	0
179438	GCF_009102325.1	371601	Bacteroides xylanisolvens BIOML-A41	1	0	0	0	0	1	0	0
179436	GCF_009102285.1	371601	Bacteroides xylanisolvens BIOML-A42	1	0	0	0	0	1	0	0
179434	GCF_009102245.1	371601	Bacteroides xylanisolvens BIOML-A43	1	0	0	0	0	1	0	0
179435	GCF_009102265.1	371601	Bacteroides xylanisolvens BIOML-A45	1	0	0	0	0	1	0	0
179433	GCF_009102225.1	371601	Bacteroides xylanisolvens BIOML-A46	1	0	0	0	0	1	0	0
179432	GCF_009102215.1	371601	Bacteroides xylanisolvens BIOML-A47	1	0	0	0	0	1	0	0
179430	GCF_009102165.1	371601	Bacteroides xylanisolvens BIOML-A48	1	0	0	0	0	1	0	0
179429	GCF_009102145.1	371601	Bacteroides xylanisolvens BIOML-A49	1	0	0	0	0	1	0	0
179457	GCF_009102805.1	371601	Bacteroides xylanisolvens BIOML-A5	0	0	0	0	0	0	0	0
179431	GCF_009102185.1	371601	Bacteroides xylanisolvens BIOML-A50	1	0	0	0	0	1	0	0
179428	GCF_009102135.1	371601	Bacteroides xylanisolvens BIOML-A51	1	0	0	0	0	1	0	0
179410	GCF_009101635.1	371601	Bacteroides xylanisolvens BIOML-A52	1	0	0	0	0	1	0	0
179406	GCF_009101555.1	371601	Bacteroides xylanisolvens BIOML-A53	1	0	0	0	0	1	0	0
179462	GCF_009153235.1	371601	Bacteroides xylanisolvens BIOML-A54	1	0	0	0	0	1	0	0
179408	GCF_009101615.1	371601	Bacteroides xylanisolvens BIOML-A55	1	0	0	0	0	1	0	0
179407	GCF_009101565.1	371601	Bacteroides xylanisolvens BIOML-A56	1	0	0	0	0	1	0	0
179427	GCF_009102105.1	371601	Bacteroides xylanisolvens BIOML-A57	1	0	0	0	0	1	0	0
179426	GCF_009102085.1	371601	Bacteroides xylanisolvens BIOML-A58	0	0	0	0	0	0	0	0
179425	GCF_009102075.1	371601	Bacteroides xylanisolvens BIOML-A59	1	0	0	0	0	1	0	0
179456	GCF_009102785.1	371601	Bacteroides xylanisolvens BIOML-A6	0	0	0	0	0	0	0	0
179423	GCF_009102025.1	371601	Bacteroides xylanisolvens BIOML-A60	1	0	0	0	0	1	0	0
179422	GCF_009102015.1	371601	Bacteroides xylanisolvens BIOML-A61	1	0	0	0	0	1	0	0
179424	GCF_009102045.1	371601	Bacteroides xylanisolvens BIOML-A62	1	0	0	0	0	1	0	0
179420	GCF_009101965.1	371601	Bacteroides xylanisolvens BIOML-A63	1	0	0	0	0	1	0	0
179421	GCF_009101985.1	371601	Bacteroides xylanisolvens BIOML-A64	1	0	0	0	0	1	0	0
179403	GCF_009095545.1	371601	Bacteroides xylanisolvens BIOML-A65	1	0	0	0	0	1	0	0
179419	GCF_009101945.1	371601	Bacteroides xylanisolvens BIOML-A67	1	0	0	0	0	1	0	0
179461	GCF_009148965.1	371601	Bacteroides xylanisolvens BIOML-A68	1	0	0	0	0	1	0	0
179401	GCF_009093915.1	371601	Bacteroides xylanisolvens BIOML-A69	1	0	0	0	0	1	0	0
179454	GCF_009102755.1	371601	Bacteroides xylanisolvens BIOML-A7	0	0	0	0	0	0	0	0
179399	GCF_009093775.1	371601	Bacteroides xylanisolvens BIOML-A70	1	0	0	0	0	1	0	0
179402	GCF_009093945.1	371601	Bacteroides xylanisolvens BIOML-A71	1	0	0	0	0	1	0	0
179400	GCF_009093835.1	371601	Bacteroides xylanisolvens BIOML-A72	1	0	0	0	0	1	0	0
179463	GCF_009153275.1	371601	Bacteroides xylanisolvens BIOML-A73	1	0	0	0	0	1	0	0
179398	GCF_009093695.1	371601	Bacteroides xylanisolvens BIOML-A74	0	0	0	0	0	0	0	0
179455	GCF_009102765.1	371601	Bacteroides xylanisolvens BIOML-A8	0	0	0	0	0	0	0	0
179453	GCF_009102725.1	371601	Bacteroides xylanisolvens BIOML-A9	0	0	0	0	0	0	0	0
137065	GCF_000273315.1	997892	Bacteroides xylanisolvens CL03T12C04	4	0	0	0	0	1	0	0
179397	GCF_008710235.1	371601	Bacteroides xylanisolvens H204	0	0	0	0	0	0	0	0
137079	GCF_006546965.1	371601	Bacteroides xylanisolvens H207	0	0	0	0	0	0	0	0
174653	GCF_902374095.1	371601	Bacteroides xylanisolvens MGYG-HGUT-01345	1	0	0	0	1	2	0	0
137081	GCF_900114865.1	371601	Bacteroides xylanisolvens NLAE-zl-C202	0	0	0	0	1	1	0	0
137080	GCF_900107825.1	371601	Bacteroides xylanisolvens NLAE-zl-G339	0	0	0	0	0	0	0	0
137063	GCF_000178215.1	702447	Bacteroides xylanisolvens SD CC 1b	1	0	0	0	1	2	0	0
137066	GCF_000577295.1	702447	Bacteroides xylanisolvens SD CC 1b	1	0	0	0	1	2	0	0
137064	GCF_000178295.1	702444	Bacteroides xylanisolvens SD CC 2a	1	0	0	0	1	2	0	0
137067	GCF_000577955.1	702444	Bacteroides xylanisolvens SD CC 2a	0	0	0	0	1	1	0	0
137071	GCF_003437545.1	371601	Bacteroides xylanisolvens TF10-34	1	0	0	0	0	1	0	0
137070	GCF_003436085.1	371601	Bacteroides xylanisolvens TM09-13	3	0	0	0	0	1	0	0
137346	GCF_002934545.1	384636	Bacteroides xylanolyticus DSM 3808	0	0	0	0	0	0	0	0
105408	GCF_002998435.1	28119	Bacteroides zoogleoformans ATCC 33285	0	0	0	0	0	0	0	0
173293	GCF_007830715.1	28119	Bacteroides zoogleoformans ATCC 33285	0	0	0	0	0	0	0	0
147175	GCF_003096835.1	1537566	Balneicella halophila DSM 28579	1	1	1	1	1	5	1	0
138942	GCF_000296465.1	742726	Barnesiella intestinihominis YIT 11860	1	1	1	1	1	5	1	0
155713	GCF_002159975.1	1965590	Barnesiella sp. An22	1	1	1	1	1	5	1	0
155746	GCF_002161555.1	1965646	Barnesiella sp. An55	1	1	1	1	1	5	1	0
161878	GCF_004570975.1	2558278	Barnesiella sp. WM24	1	1	1	1	1	5	1	0
137577	GCF_000512915.1	880074	Barnesiella viscericola DSM 18177 C46, DSM 18177	1	1	1	1	1	5	1	0
158076	GCF_003991565.1	2093856	Butyricimonas faecalis H184	3	0	0	0	0	1	0	0
146322	GCF_003851945.2	1472416	Butyricimonas faecihominis 30A1	0	0	0	0	0	0	0	0
179632	GCF_008830385.1	1472416	Butyricimonas faecihominis CCUG 65562	0	0	0	0	0	0	0	0
155749	GCF_002161485.1	1965649	Butyricimonas sp. An62	0	0	0	0	0	0	0	0
152410	GCF_900091675.1	1816677	Butyricimonas sp. Marseille-P2440	3	0	0	0	0	1	0	0
156170	GCF_900184685.1	1987504	Butyricimonas sp. Marseille-P3923	0	0	0	0	0	0	0	0
157056	GCF_900258545.1	2042309	Butyricimonas sp. Marseille-P4593 vagina	3	0	0	0	0	1	0	0
139616	GCF_000379665.1	1121129	Butyricimonas synergistica DSM 23225	0	0	0	0	0	0	0	0
174787	GCF_902376195.1	544644	Butyricimonas synergistica MGYG-HGUT-01552	3	0	0	0	0	1	0	0
139620	GCF_003464505.1	544645	Butyricimonas virosa AF14-49	0	0	0	0	0	0	0	0
139622	GCF_003475685.1	544645	Butyricimonas virosa AF34-33	0	0	0	0	0	0	0	0
139621	GCF_003471965.1	544645	Butyricimonas virosa AM16-14	0	0	0	0	0	0	0	0
139617	GCF_000519105.1	1121130	Butyricimonas virosa DSM 23226	0	0	0	0	0	0	0	0
174788	GCF_902364335.1	544645	Butyricimonas virosa MGYG-HGUT-00203	0	0	0	0	0	0	0	0
139619	GCF_003463145.1	544645	Butyricimonas virosa OF02-7	0	0	0	0	0	0	0	0
139618	GCF_003437885.1	544645	Butyricimonas virosa TF05-17	0	0	0	0	0	0	0	0
139393	GCF_002091395.1	511435	Candidatus Azobacteroides pseudotrichonymphae	0	0	0	0	0	0	0	0
139392	GCF_000010645.1	511995	Candidatus Azobacteroides pseudotrichonymphae genomovar. CFP2	0	0	0	0	0	0	0	0
138729	GCF_001431085.1	467085	Candidatus Symbiothrix dinenymphae C5-4h	1	0	0	0	2	2	0	0
174967	GCF_902374495.1	1099853	Coprobacter fastidiosus MGYG-HGUT-01391	1	1	1	1	1	5	1	0
142571	GCF_000473955.1	1349822	Coprobacter fastidiosus NSB1	1	1	1	1	1	5	1	0
142572	GCF_003634345.1	1349822	Coprobacter fastidiosus NSB1	1	1	1	1	1	5	1	0
146635	GCF_000803105.1	1501392	Coprobacter secundus 177	2	1	1	1	1	5	1	0
175257	GCF_902376085.1	1841857	Culturomica massiliensis MGYG-HGUT-01551	2	2	1	2	1	5	1	0
152748	GCF_900091655.1	1841857	Culturomica massiliensis Marseille-P2698	2	2	1	2	1	5	1	0
158130	GCF_003024805.1	2094150	Duncaniella muris DSM 103720	1	1	1	1	1	5	1	0
162280	GCF_005304985.1	2576606	Duncaniella sp. B8	1	1	1	1	1	5	1	0
161769	GCF_004803935.1	2530392	Duncaniella sp. C9	1	1	1	1	1	5	1	0
161768	GCF_004766125.1	2530391	Duncaniella sp. TLL-A3	2	1	1	1	1	5	1	0
157521	GCF_002849245.1	2065189	Dysgonamonadaceae bacterium XHS2771	2	1	1	1	1	5	1	0
147904	GCF_003201355.1	1605892	Dysgonomonas alginatilytica DSM 100214	2	1	1	1	1	5	1	0
123637	GCF_000426485.1	1121485	Dysgonomonas capnocytophagoides DSM 22835	1	1	1	1	1	5	1	0
123638	GCF_004405045.1	45254	Dysgonomonas capnocytophagoides MRSN571793	1	1	1	1	1	5	1	0
131199	GCF_000213555.1	742766	Dysgonomonas gadei ATCC BAA-286	2	1	1	2	1	5	1	0
174300	GCF_902374305.1	156974	Dysgonomonas gadei MGYG-HGUT-01376	2	1	1	2	1	5	1	0
145072	GCF_900128985.1	1346286	Dysgonomonas macrotermitis DSM 27370	1	1	1	1	1	5	1	0
145071	GCF_001047035.1	1346286	Dysgonomonas macrotermitis JCM 19375	1	1	1	1	1	5	1	0
132080	GCF_000213575.1	742767	Dysgonomonas mossii DSM 22836	2	1	1	2	1	5	1	0
132081	GCF_000376405.1	742767	Dysgonomonas mossii DSM 22836	2	1	1	2	1	5	1	0
174360	GCF_902374435.1	163665	Dysgonomonas mossii MGYG-HGUT-01377	2	1	1	2	1	5	1	0
132082	GCF_004569505.1	163665	Dysgonomonas mossii P11	2	1	1	2	1	5	1	0
148426	GCF_001261735.1	1658008	Dysgonomonas sp. BGC7 BGC7	2	1	1	2	1	5	1	0
148427	GCF_001261715.1	1658009	Dysgonomonas sp. HGC4 HGC4	2	1	1	1	1	5	1	0
156997	GCF_900240225.1	2040292	Dysgonomonas sp. Marseille-P4356	1	1	1	1	1	5	1	0
158632	GCF_900343125.1	2161820	Dysgonomonas sp. Marseille-P4361	4	1	1	2	1	5	1	0
147371	GCF_000953535.1	1562970	Fermentimonas caenicola	2	1	1	1	1	5	1	0
148662	GCF_001403595.1	1686296	Gabonia massiliensis GM3	2	1	1	1	1	5	1	0
150672	GCF_001487125.1	1720195	Gabonibacter massiliensis GM7	0	0	0	0	0	0	0	0
125024	GCF_000518545.1	1336250	Hallella seregens ATCC 51272	1	1	1	1	1	5	1	0
148084	GCF_001282625.1	1627894	Lascolabacillus massiliensis SIT8	2	1	1	1	1	5	1	0
148598	GCF_001192835.1	1678841	Lentimicrobium saccharophilum TBC1	1	1	1	2	1	5	1	1
153125	GCF_001704385.2	1857568	Macellibacteroides sp. HH-ZS	4	1	1	1	1	5	1	0
148546	GCF_900178525.1	1673718	Massilibacteroides vaginae MV12	3	1	1	1	1	5	1	0
152754	GCF_900128475.1	1841865	Mediterranea massiliensis Marseille-P2645	0	0	0	0	0	0	0	0
155709	GCF_002160055.1	1965586	Mediterranea sp. An20	0	0	0	0	0	0	0	0
153210	GCF_900241015.1	1870999	Metaprevotella massiliensis Marseille P-3114	0	0	0	0	0	0	0	0
153229	GCF_900104655.1	1871023	Millionella massiliensis Marseille-P3215	1	0	0	0	0	1	0	0
145642	GCF_000723505.1	1433126	Mucinivorans hirudinis	3	0	0	0	0	1	0	0
179948	GCF_008728965.1	2601703	Muribaculaceae bacterium AM35	1	1	1	1	1	5	1	0
160917	GCF_004102775.1	2489214	Muribaculaceae bacterium Isolate-001 (NCI)	2	1	1	1	1	5	1	0
160918	GCF_004102805.1	2489215	Muribaculaceae bacterium Isolate-002 (NCI)	1	1	1	1	1	5	1	0
160919	GCF_004102765.1	2489216	Muribaculaceae bacterium Isolate-004 (NCI)	2	1	1	1	1	5	1	0
160920	GCF_004102905.1	2489217	Muribaculaceae bacterium Isolate-007 (NCI)	3	1	1	1	1	5	1	0
160921	GCF_004102785.1	2489218	Muribaculaceae bacterium Isolate-013 (NCI)	1	1	1	1	1	5	1	0
160791	GCF_003833075.1	2486460	Muribaculaceae bacterium Isolate-036 (Harlan)	2	1	1	1	1	5	1	0
160792	GCF_003762615.1	2486461	Muribaculaceae bacterium Isolate-037 (Harlan)	1	1	1	1	1	5	1	0
160797	GCF_003833175.1	2486466	Muribaculaceae bacterium Isolate-039 (Harlan)	1	1	1	1	1	5	1	0
160793	GCF_003762605.1	2486462	Muribaculaceae bacterium Isolate-042 (Harlan)	3	1	1	1	1	5	1	0
160794	GCF_003762635.1	2486463	Muribaculaceae bacterium Isolate-043 (Harlan)	1	1	1	1	1	5	1	0
160798	GCF_003762805.1	2486467	Muribaculaceae bacterium Isolate-077 (Janvier)	1	1	1	1	1	5	1	0
160799	GCF_003762785.1	2486468	Muribaculaceae bacterium Isolate-080 (Janvier)	2	1	1	1	1	5	1	0
160795	GCF_003762685.1	2486464	Muribaculaceae bacterium Isolate-083 (Janvier)	1	1	1	1	1	5	1	0
160796	GCF_003762755.1	2486465	Muribaculaceae bacterium Isolate-084 (Janvier)	1	1	1	1	1	5	1	0
160800	GCF_003762695.1	2486469	Muribaculaceae bacterium Isolate-100 (HZI)	3	1	1	1	1	5	1	0
160801	GCF_003762665.1	2486470	Muribaculaceae bacterium Isolate-102 (HZI)	2	1	1	1	1	5	1	0
160802	GCF_003762715.1	2486471	Muribaculaceae bacterium Isolate-104 (HZI)	1	1	1	1	1	5	1	0
160803	GCF_003762745.1	2486472	Muribaculaceae bacterium Isolate-105 (HZI)	1	1	1	1	1	5	1	0
160804	GCF_003762875.1	2486473	Muribaculaceae bacterium Isolate-110 (HZI)	1	1	1	1	1	5	1	0
160805	GCF_003762865.1	2486474	Muribaculaceae bacterium Isolate-113 (HZI)	1	1	1	1	1	5	1	0
160806	GCF_003833095.1	2486475	Muribaculaceae bacterium Isolate-114 (HZI)	1	1	1	1	1	5	1	0
161244	GCF_004801705.1	2498093	Muribaculaceae bacterium NM77_A26	1	1	1	1	1	5	1	0
161243	GCF_004801635.1	2498093	Muribaculaceae bacterium NM86_A22	3	1	1	1	3	5	1	0
152144	GCF_003024845.1	1796646	Muribaculum intestinale DSM 100739	3	1	1	1	1	5	1	0
152145	GCF_003024855.1	1796646	Muribaculum intestinale DSM 100746	3	1	1	1	1	5	1	0
152147	GCF_004793655.1	1796646	Muribaculum intestinale NM06_A21	4	1	1	1	1	5	1	0
152146	GCF_004792675.1	1796646	Muribaculum intestinale NM75_1-48a	3	1	1	1	1	5	1	0
152142	GCF_001688845.2	1796646	Muribaculum intestinale YL27	3	1	1	1	1	5	1	0
152143	GCF_002201515.1	1796646	Muribaculum intestinale YL27	3	1	1	1	1	5	1	0
155729	GCF_002159585.1	1965623	Muribaculum sp. An287	4	0	0	0	0	1	0	0
155730	GCF_002159555.1	1965624	Muribaculum sp. An289	4	0	0	0	0	1	0	0
161770	GCF_004803915.1	2530393	Muribaculum sp. H5	2	1	0	1	1	4	1	0
161639	GCF_004793735.1	2516961	Muribaculum sp. NM65_B17	1	1	1	1	1	5	1	0
161767	GCF_004803695.1	2530390	Muribaculum sp. TLL-A4	3	1	1	1	1	5	1	0
174820	GCF_902374615.1	626933	Odoribacter laneus MGYG-HGUT-01399	8	0	0	0	0	1	0	0
140421	GCF_000243215.1	742817	Odoribacter laneus YIT 12061	4	0	0	0	0	1	0	0
159526	GCF_003479425.1	2292236	Odoribacter sp. AF15-53	1	0	0	0	0	1	0	0
159893	GCF_003461145.1	2293111	Odoribacter sp. AF21-41	0	0	0	0	0	0	0	0
159454	GCF_003471845.1	2292048	Odoribacter sp. AM16-33	0	0	0	0	0	0	0	0
105400	GCF_003464465.1	28118	Odoribacter splanchnicus AF14-6AC	0	0	0	0	2	1	0	0
105401	GCF_003465155.1	28118	Odoribacter splanchnicus AF15-47	0	0	0	0	2	1	0	0
105398	GCF_003462805.1	28118	Odoribacter splanchnicus AF16-14	3	1	1	1	2	5	1	0
105405	GCF_003474785.1	28118	Odoribacter splanchnicus AF36-2	0	0	0	0	2	1	0	0
105404	GCF_003469405.1	28118	Odoribacter splanchnicus AM30-21	2	1	1	1	3	5	1	0
105403	GCF_003467205.1	28118	Odoribacter splanchnicus AM42-31	0	0	0	0	2	1	0	0
105402	GCF_003466925.1	28118	Odoribacter splanchnicus AM43-5	3	2	1	1	2	5	1	0
105396	GCF_002159415.1	28118	Odoribacter splanchnicus An39	2	1	1	1	2	5	1	0
105397	GCF_002161635.1	28118	Odoribacter splanchnicus An45	3	1	1	1	2	5	1	0
105395	GCF_000190535.1	709991	Odoribacter splanchnicus DSM 20712 DSM 220712	0	0	0	0	2	1	0	0
173292	GCF_902364825.1	28118	Odoribacter splanchnicus MGYG-HGUT-00254	2	1	1	1	3	5	1	0
105406	GCF_900187175.1	28118	Odoribacter splanchnicus NCTC10825	0	0	0	0	2	1	0	0
105407	GCF_900454195.1	28118	Odoribacter splanchnicus NCTC10826	3	1	1	1	2	5	1	0
105399	GCF_003463405.1	28118	Odoribacter splanchnicus OF03-11	0	0	0	0	2	1	0	0
140888	GCF_001618385.1	681398	Paludibacter jiangxiensis NM7	1	1	1	1	1	5	1	0
132608	GCF_000183135.1	694427	Paludibacter propionicigenes WB4	1	1	1	1	1	5	1	0
159394	GCF_003363715.1	2290935	Parabacteroides acidifaciens 426-9	4	1	1	1	1	5	1	0
175489	GCF_902364465.1	1936995	Parabacteroides bouchesdurhonensis MGYG-HGUT-00221	2	1	1	1	1	5	1	0
155363	GCF_900186615.1	1936995	Parabacteroides bouchesdurhonensis Marseille-P3763	2	1	1	1	1	5	1	0
142277	GCF_900168155.1	1037355	Parabacteroides chartae DSM 24967	4	1	1	1	1	5	1	0
141464	GCF_900108035.1	871327	Parabacteroides chinchillae DSM 29073	4	1	1	1	1	5	1	0
55572	GCF_001405775.1	823	Parabacteroides distasonis 2789STDY5608822	3	1	1	1	1	5	1	0
55573	GCF_001405935.1	823	Parabacteroides distasonis 2789STDY5608872	3	1	1	1	1	5	1	0
55571	GCF_001404395.1	823	Parabacteroides distasonis 2789STDY5834901	3	1	1	1	1	5	1	0
55574	GCF_001406015.1	823	Parabacteroides distasonis 2789STDY5834948	3	1	1	1	1	5	1	0
55570	GCF_000939775.1	823	Parabacteroides distasonis 2b7A	1	1	1	1	1	5	1	0
55599	GCF_003671805.1	823	Parabacteroides distasonis 8-P5	3	1	1	1	1	5	1	0
172158	GCF_007896775.1	823	Parabacteroides distasonis ADR1290_1B	3	1	1	1	1	5	1	0
177747	GCF_009024595.1	823	Parabacteroides distasonis ADR1290_2B	3	1	1	1	1	5	1	0
172156	GCF_007896565.1	823	Parabacteroides distasonis ADR1290_3B	3	1	1	1	1	5	1	0
177749	GCF_009025675.1	823	Parabacteroides distasonis ADR129M	3	1	1	1	1	5	1	0
55586	GCF_003464475.1	823	Parabacteroides distasonis AF14-4AC	3	1	1	1	1	5	1	0
55582	GCF_003459965.1	823	Parabacteroides distasonis AF18-10	3	1	1	1	1	5	1	0
55581	GCF_003459005.1	823	Parabacteroides distasonis AF25-36AC	2	1	0	1	0	3	0	0
55598	GCF_003475725.1	823	Parabacteroides distasonis AF33-31	3	1	1	1	1	5	1	0
55597	GCF_003474765.1	823	Parabacteroides distasonis AF36-3	3	1	1	1	1	5	1	0
55596	GCF_003474055.1	823	Parabacteroides distasonis AF42-3	2	1	0	1	1	4	1	0
55595	GCF_003472045.1	823	Parabacteroides distasonis AM15-13	3	1	1	1	1	5	1	0
55594	GCF_003471825.1	823	Parabacteroides distasonis AM16-4	3	1	1	1	1	5	1	0
55592	GCF_003469775.1	823	Parabacteroides distasonis AM25-3	3	1	1	1	1	5	1	0
55591	GCF_003469715.1	823	Parabacteroides distasonis AM26-10	3	1	1	1	1	5	1	0
55593	GCF_003470105.1	823	Parabacteroides distasonis AM26-22AC	3	1	1	1	1	5	1	0
55589	GCF_003468915.1	823	Parabacteroides distasonis AM30-4	3	1	1	1	1	5	1	0
55590	GCF_003469235.1	823	Parabacteroides distasonis AM32-23	3	1	1	1	1	5	1	0
55588	GCF_003468605.1	823	Parabacteroides distasonis AM33-1	3	1	1	1	1	5	1	0
55587	GCF_003467575.1	823	Parabacteroides distasonis AM38-13AC	3	1	1	1	1	5	1	0
55585	GCF_003464145.1	823	Parabacteroides distasonis AM50-1	3	1	1	1	0	4	1	0
177746	GCF_003463625.1	823	Parabacteroides distasonis AM59-9XD	2	1	0	1	0	3	0	0
55562	GCF_000012845.1	435591	Parabacteroides distasonis ATCC 8503	3	1	1	1	1	5	1	0
55605	GCF_900683725.1	435591	Parabacteroides distasonis ATCC 8503 Parabacteroides distasonis 82G9	3	1	1	1	1	5	1	0
55575	GCF_002160095.1	823	Parabacteroides distasonis An199	3	1	1	1	1	5	1	0
55577	GCF_003386475.1	823	Parabacteroides distasonis CBA7138	3	1	1	1	1	5	1	0
172157	GCF_007896695.1	823	Parabacteroides distasonis CFPLTA003_1B	3	1	1	1	1	5	1	0
177748	GCF_009025485.1	823	Parabacteroides distasonis CFPLTA006_1B	3	1	1	1	1	5	1	0
55564	GCF_000307455.1	999416	Parabacteroides distasonis CL03T12C09	3	1	1	1	1	5	1	0
55563	GCF_000307435.1	999417	Parabacteroides distasonis CL09T03C24	3	1	1	1	1	5	1	0
55602	GCF_006149185.1	823	Parabacteroides distasonis CavFT-hAR46	3	1	1	1	1	5	1	0
55576	GCF_002206325.1	823	Parabacteroides distasonis FDAARGOS_344	3	1	1	1	1	5	1	0
172159	GCF_902387045.1	823	Parabacteroides distasonis MGYG-HGUT-02438	3	1	1	1	1	5	1	0
55603	GCF_006739545.1	823	Parabacteroides distasonis NBRC 113806	3	1	1	1	1	5	1	0
55604	GCF_900445525.1	823	Parabacteroides distasonis NCTC11152	3	1	1	1	1	5	1	0
55601	GCF_004793765.1	823	Parabacteroides distasonis NM39_I3	3	1	1	1	1	5	1	0
55583	GCF_003462945.1	823	Parabacteroides distasonis OF04-11BH	2	1	0	1	0	3	0	0
55580	GCF_003439415.1	823	Parabacteroides distasonis OM02-13	3	1	1	1	1	5	1	0
55579	GCF_003438675.1	823	Parabacteroides distasonis OM07-5BH	3	1	1	1	1	5	1	0
55578	GCF_003437495.1	823	Parabacteroides distasonis TF10-4	3	1	1	1	1	5	1	0
55600	GCF_004167065.1	823	Parabacteroides distasonis cx_0004	3	1	1	1	1	5	1	0
55567	GCF_000699785.1	1339342	Parabacteroides distasonis str. 3776 D15 i	3	1	1	1	1	5	1	0
55568	GCF_000699805.1	1339343	Parabacteroides distasonis str. 3776 D15 iv	3	1	1	1	1	5	1	0
55565	GCF_000699745.1	1339341	Parabacteroides distasonis str. 3776 Po2 i	3	1	1	1	1	5	1	0
55569	GCF_000699905.1	1339344	Parabacteroides distasonis str. 3999B T(B) 4	3	1	1	1	1	5	1	0
55566	GCF_000699765.1	1339345	Parabacteroides distasonis str. 3999B T(B) 6	3	1	1	1	1	5	1	0
136393	GCF_003670235.1	328812	Parabacteroides goldsteinii 0.1X-D42-15	9	1	1	1	1	5	1	0
136392	GCF_001039445.1	328812	Parabacteroides goldsteinii 910340	8	1	1	1	1	5	1	0
136389	GCF_000307395.1	999418	Parabacteroides goldsteinii CL02T12C30	9	1	1	1	1	5	1	0
136391	GCF_000969835.1	927665	Parabacteroides goldsteinii DSM 19448 = WAL 12034	9	1	1	1	1	5	1	0
136394	GCF_900624735.1	927665	Parabacteroides goldsteinii DSM 19448 = WAL 12034 Parabacteroides goldsteinii 81H9	9	1	1	1	1	5	1	0
136395	GCF_900624825.1	927665	Parabacteroides goldsteinii DSM 19448 = WAL 12034 Parabacteroides goldsteinii 82E8	10	1	1	1	1	5	1	0
174606	GCF_902375575.1	328812	Parabacteroides goldsteinii MGYG-HGUT-01489	9	1	1	1	1	5	1	0
136390	GCF_000403825.2	1235789	Parabacteroides goldsteinii dnLKV18	10	1	1	1	1	5	1	0
174803	GCF_902385405.1	574930	Parabacteroides gordonii MGYG-HGUT-02282	10	1	1	1	1	5	1	0
140058	GCF_000428565.1	1203610	Parabacteroides gordonii MS-1 = DSM 23371	9	1	1	1	1	5	1	0
140059	GCF_000969825.1	1203610	Parabacteroides gordonii MS-1 = DSM 23371	9	1	1	1	1	5	1	0
140060	GCF_003439895.1	574930	Parabacteroides gordonii OM02-37	10	1	1	1	1	5	1	0
137397	GCF_002161725.1	387661	Parabacteroides johnsonii An42	5	1	1	1	1	5	1	0
137396	GCF_000307375.1	999419	Parabacteroides johnsonii CL02T12C29	5	1	1	1	1	5	1	0
137395	GCF_000156495.1	537006	Parabacteroides johnsonii DSM 18315	5	1	1	1	1	5	1	0
174663	GCF_902363645.1	387661	Parabacteroides johnsonii MGYG-HGUT-00138	5	1	1	1	1	5	1	0
137398	GCF_900624885.1	387661	Parabacteroides johnsonii Parabacteroides johnsonii 82F11	5	1	1	1	1	5	1	0
123920	GCF_005844535.1	46503	Parabacteroides merdae 1001175st1_A1	4	1	1	1	1	5	1	0
123904	GCF_001404575.1	46503	Parabacteroides merdae 2789STDY5834848	3	1	1	1	1	5	1	0
123908	GCF_003459525.1	46503	Parabacteroides merdae AF19-8	6	1	1	1	1	5	1	0
123907	GCF_003458945.1	46503	Parabacteroides merdae AF26-22BH	4	1	1	1	1	5	1	0
123918	GCF_003475825.1	46503	Parabacteroides merdae AF31-17	4	2	1	1	1	5	1	0
123917	GCF_003475305.1	46503	Parabacteroides merdae AF33-34	5	1	1	1	1	5	1	0
123916	GCF_003475265.1	46503	Parabacteroides merdae AF35-4AC	7	1	1	1	1	5	1	0
123915	GCF_003474345.1	46503	Parabacteroides merdae AF38-4	5	1	1	1	1	5	1	0
123914	GCF_003472185.1	46503	Parabacteroides merdae AM14-15	4	1	1	1	1	5	1	0
123913	GCF_003470675.1	46503	Parabacteroides merdae AM16-50	7	1	1	1	1	5	1	0
123912	GCF_003469635.1	46503	Parabacteroides merdae AM26-6AC	5	1	1	1	1	5	1	0
178803	GCF_003469345.1	46503	Parabacteroides merdae AM30-44	3	0	1	0	0	2	0	0
123911	GCF_003469115.1	46503	Parabacteroides merdae AM34-17	7	1	1	1	1	5	1	0
123910	GCF_003466605.1	46503	Parabacteroides merdae AM48-24BH	3	0	1	1	0	3	0	0
123909	GCF_003463945.1	46503	Parabacteroides merdae AM50-15	7	0	1	1	0	3	0	0
123901	GCF_000154105.1	411477	Parabacteroides merdae ATCC 43184	4	1	1	1	1	5	1	0
123902	GCF_000307345.1	999420	Parabacteroides merdae CL03T12C32	7	1	1	1	1	5	1	0
123903	GCF_000307495.1	999421	Parabacteroides merdae CL09T00C40	4	1	1	1	1	5	1	0
173938	GCF_902362625.1	46503	Parabacteroides merdae MGYG-HGUT-00044	3	1	1	1	1	5	1	0
123921	GCF_900445495.1	46503	Parabacteroides merdae NCTC13052	4	1	1	1	1	5	1	0
123906	GCF_003439005.1	46503	Parabacteroides merdae OM05-11AA	6	1	1	1	1	5	1	0
123905	GCF_003438825.1	46503	Parabacteroides merdae OM06-16AC	4	1	1	1	1	5	1	0
123919	GCF_004166975.1	46503	Parabacteroides merdae bq_0049	8	1	1	1	1	5	1	0
138747	GCF_000162535.1	469591	Parabacteroides sp. 20_3	3	1	1	1	1	5	1	0
138748	GCF_003436875.1	469591	Parabacteroides sp. 20_3 TF09-4	4	1	1	1	1	5	1	0
138749	GCF_003437475.1	469591	Parabacteroides sp. 20_3 TF12-11	3	1	1	1	1	5	1	0
138633	GCF_000157035.2	457388	Parabacteroides sp. 2_1_7	3	1	1	1	1	5	1	0
159530	GCF_003479515.1	2292240	Parabacteroides sp. AF14-59	9	1	1	1	1	5	1	0
159531	GCF_003479205.1	2292241	Parabacteroides sp. AF17-28	4	1	1	1	1	5	1	0
159895	GCF_003635445.1	2293113	Parabacteroides sp. AF17-3	9	1	1	1	1	5	1	0
159532	GCF_003479145.1	2292242	Parabacteroides sp. AF18-52	9	1	1	1	1	5	1	0
159896	GCF_003635485.1	2293114	Parabacteroides sp. AF19-14	3	1	1	1	1	5	1	0
159897	GCF_003635435.1	2293115	Parabacteroides sp. AF21-43	3	1	1	1	1	5	1	0
159898	GCF_003635425.1	2293116	Parabacteroides sp. AF27-14	3	1	1	1	1	5	1	0
159899	GCF_003635405.1	2293117	Parabacteroides sp. AF39-10AC	3	1	1	1	1	5	1	0
159458	GCF_003477465.1	2292052	Parabacteroides sp. AF48-14	2	1	1	1	0	4	1	0
159459	GCF_003473295.1	2292053	Parabacteroides sp. AM08-6	4	1	1	1	1	5	1	0
159900	GCF_003434625.1	2293118	Parabacteroides sp. AM17-47	3	1	1	1	1	5	1	0
159901	GCF_003434445.1	2293119	Parabacteroides sp. AM18-12LB	2	1	0	1	0	3	0	0
159902	GCF_003434535.1	2293120	Parabacteroides sp. AM25-14	3	1	1	1	1	5	1	0
159903	GCF_003635515.1	2293121	Parabacteroides sp. AM27-42	3	1	1	1	0	4	1	0
159904	GCF_003635495.1	2293122	Parabacteroides sp. AM44-16	4	1	1	1	0	4	1	0
159642	GCF_003463685.1	2292362	Parabacteroides sp. AM58-2XD	6	1	0	1	0	3	0	0
144036	GCF_000364265.1	1235803	Parabacteroides sp. ASF519	10	1	1	1	1	5	1	0
156639	GCF_002272965.1	2025877	Parabacteroides sp. AT13	3	1	1	1	1	5	1	0
155725	GCF_002159645.1	1965619	Parabacteroides sp. An277	4	1	1	1	1	5	1	0
160283	GCF_003670185.1	2320086	Parabacteroides sp. CH2-D42-20	3	1	1	1	1	5	1	0
156638	GCF_002257605.1	2025876	Parabacteroides sp. CT06	3	1	1	1	1	5	1	0
139941	GCF_000162275.1	563193	Parabacteroides sp. D13	3	1	1	1	1	5	1	0
140706	GCF_000307475.1	658661	Parabacteroides sp. D25	3	1	1	1	1	5	1	0
140707	GCF_001078555.1	658662	Parabacteroides sp. D26	3	1	1	1	1	5	1	0
142475	GCF_000969845.1	1078087	Parabacteroides sp. HGS0025	9	1	1	1	1	5	1	0
155129	GCF_900162725.1	1917887	Parabacteroides sp. Marseille-P3160	3	1	1	1	1	5	1	0
155503	GCF_900232875.1	1944636	Parabacteroides sp. Marseille-P3668	2	1	1	1	1	5	1	0
158055	GCF_900292045.1	2086575	Parabacteroides sp. Marseille-P4001	4	0	0	0	0	1	0	0
159905	GCF_003635375.1	2293123	Parabacteroides sp. OF01-14	3	1	1	1	1	5	1	0
159906	GCF_003635365.1	2293124	Parabacteroides sp. OF04-13BH	3	1	1	1	1	5	1	0
161882	GCF_004569355.1	2558282	Parabacteroides sp. P14	10	1	1	1	1	5	1	0
151564	GCF_900155425.1	1750560	Parabacteroides sp. SN4	6	2	1	1	1	5	1	0
159643	GCF_003480915.1	2292363	Parabacteroides sp. TM07-1AC	11	1	1	1	1	5	1	0
153219	GCF_900128505.1	1871013	Parabacteroides timonensis Marseille-P3236	10	1	1	1	1	5	1	0
158132	GCF_003024925.1	2094151	Paramuribaculum intestinale DSM 100749	1	1	1	1	1	5	1	0
158131	GCF_003024815.1	2094151	Paramuribaculum intestinale DSM 100764	1	1	1	1	1	5	1	0
138535	GCF_003462815.1	454154	Paraprevotella clara AF15-8	1	1	0	1	0	3	0	0
174716	GCF_902388125.1	454154	Paraprevotella clara MGYG-HGUT-02540	1	1	1	1	1	5	1	0
138534	GCF_000233955.1	762968	Paraprevotella clara YIT 11840	1	1	1	1	1	5	1	0
174717	GCF_902374365.1	454155	Paraprevotella xylaniphila MGYG-HGUT-01372	1	1	1	1	1	5	1	0
138536	GCF_000205165.1	762982	Paraprevotella xylaniphila YIT 11841	1	1	1	1	1	5	1	0
138537	GCF_900683745.1	762982	Paraprevotella xylaniphila YIT 11841 Paraprevotella xylaniphila 82A6	3	1	1	1	1	5	1	0
148269	GCF_900095795.1	1642646	Petrimonas mucosa ING2-E5A	3	1	1	1	1	5	1	0
139825	GCF_000312445.1	1204719	Phocaeicola abscessus CCUG 55929	3	0	0	0	0	1	0	0
146934	GCF_000768855.1	1517682	Porphyromonadaceae bacterium COT-184 OH4590	7	1	1	1	1	5	1	0
150689	GCF_900120395.1	1720317	Porphyromonadaceae bacterium FC4	0	0	0	0	1	1	0	0
148441	GCF_001653155.1	1658779	Porphyromonadaceae bacterium H1	2	1	1	1	1	5	1	0
148442	GCF_001653175.1	1658779	Porphyromonadaceae bacterium H1 H2	2	1	1	1	1	5	1	0
147833	GCF_001553165.1	1588749	Porphyromonadaceae bacterium KA00676	1	1	1	1	1	5	1	0
153078	GCF_900114365.1	1855396	Porphyromonadaceae bacterium KH3CP3RA	3	1	1	1	1	5	1	0
153079	GCF_900107785.1	1855397	Porphyromonadaceae bacterium KH3R12	2	1	1	1	1	5	1	0
153080	GCF_900116745.1	1855398	Porphyromonadaceae bacterium KHP3R9	2	1	1	1	1	5	1	0
175624	GCF_902362685.1	2049046	Porphyromonadaceae bacterium MGYG-HGUT-00056	1	1	1	1	1	5	1	0
153081	GCF_900116075.1	1855399	Porphyromonadaceae bacterium NLAE-zl-C104	2	1	1	1	1	5	1	0
161064	GCF_004138365.1	2496269	Porphyromonadaceae bacterium SYSU GA16107	2	1	1	1	1	5	1	0
161065	GCF_004138125.1	2496270	Porphyromonadaceae bacterium SYSU GA16112	2	1	1	1	1	5	1	0
105411	GCF_000212375.1	879243	Porphyromonas asaccharolytica DSM 20707	1	1	1	1	1	5	1	0
105410	GCF_000183605.1	910312	Porphyromonas asaccharolytica PR426713P-I	1	1	1	1	1	5	1	0
139284	GCF_000375645.1	1122971	Porphyromonas bennonis DSM 23058 = JCM 16335	1	0	0	0	1	2	0	0
122174	GCF_900167355.1	36874	Porphyromonas cangingivalis ATCC 700135	0	0	0	0	1	1	0	0
122172	GCF_000766005.1	36874	Porphyromonas cangingivalis COT-109 OH1379	0	0	0	0	1	1	0	0
122173	GCF_000768995.1	36874	Porphyromonas cangingivalis COT-109 OH1386	0	0	0	0	1	1	0	0
122171	GCF_000614355.1	1236520	Porphyromonas cangingivalis JCM 15983	0	0	0	0	4	1	0	0
122176	GCF_900638305.1	36874	Porphyromonas cangingivalis NCTC12856	0	0	0	0	1	1	0	0
122175	GCF_900454945.1	36874	Porphyromonas cangingivalis NCTC12857	0	0	0	0	1	1	0	0
122177	GCF_000765975.1	36875	Porphyromonas canoris COT-108 OH1224	0	0	0	0	1	1	0	0
122178	GCF_000769115.1	36875	Porphyromonas canoris COT-108 OH2762	0	0	0	0	1	1	0	0
123203	GCF_000565015.1	887901	Porphyromonas catoniae ATCC 51270	1	1	1	1	1	5	1	0
123202	GCF_000318215.2	1127696	Porphyromonas catoniae F0037	1	1	1	1	1	5	1	0
119406	GCF_900167105.1	29524	Porphyromonas circumdentaria ATCC 51356	1	1	1	1	1	5	1	0
137510	GCF_900167225.1	393921	Porphyromonas crevioricanis ATCC 55563	1	1	1	1	1	5	1	0
137509	GCF_000768975.1	393921	Porphyromonas crevioricanis COT-253 OH1447	1	1	1	1	1	5	1	0
137508	GCF_000768955.1	393921	Porphyromonas crevioricanis COT-253 OH2125	1	1	1	1	1	5	1	0
137507	GCF_000509265.1	1305618	Porphyromonas crevioricanis JCM 13913	1	1	1	1	1	5	1	0
137506	GCF_000509245.1	1305617	Porphyromonas crevioricanis JCM 15906	1	1	1	1	1	5	1	0
137511	GCF_900476255.1	393921	Porphyromonas crevioricanis NCTC12858	1	1	1	1	1	5	1	0
105412	GCF_000174815.1	553175	Porphyromonas endodontalis ATCC 35406	1	1	1	1	1	5	1	0
105413	GCF_900454815.1	28124	Porphyromonas endodontalis NCTC13058	1	1	1	1	1	5	1	0
55691	GCF_900157295.1	837	Porphyromonas gingivalis 11A 11A	1	1	1	1	1	5	1	0
55690	GCF_900157285.1	837	Porphyromonas gingivalis 13_1 13_1	2	1	1	1	1	5	1	0
55686	GCF_900157245.1	837	Porphyromonas gingivalis 15_9 15_9	1	1	1	1	1	5	1	0
55646	GCF_001314265.1	1403335	Porphyromonas gingivalis 381	1	1	1	1	1	5	1	0
55680	GCF_003862255.1	837	Porphyromonas gingivalis 381OKJP	1	1	1	1	1	5	1	0
55692	GCF_900157325.1	837	Porphyromonas gingivalis 3A1 3A1	1	1	1	1	1	5	1	0
55683	GCF_900157215.1	837	Porphyromonas gingivalis 3_3 3_3	1	1	1	1	1	5	1	0
55684	GCF_900157225.1	837	Porphyromonas gingivalis 7BTORR 7BTORR	1	1	1	1	1	5	1	0
55689	GCF_900157275.1	837	Porphyromonas gingivalis 84_3 84_3	1	1	1	1	1	5	1	0
55643	GCF_001263815.1	837	Porphyromonas gingivalis A7436	1	1	1	1	1	5	1	0
165453	GCF_001444325.1	1403338	Porphyromonas gingivalis A7A1-28	1	1	1	1	1	5	1	0
55688	GCF_900157265.1	837	Porphyromonas gingivalis A7A1_28 A7A1_28	1	1	1	1	1	5	1	0
55693	GCF_900157345.1	837	Porphyromonas gingivalis AFR5B1 AFR5B1	1	1	1	1	1	5	1	0
55644	GCF_001274615.1	1403336	Porphyromonas gingivalis AJW4	1	1	1	1	1	5	1	0
55632	GCF_000010505.1	431947	Porphyromonas gingivalis ATCC 33277	1	1	1	1	1	5	1	0
55678	GCF_002892575.1	431947	Porphyromonas gingivalis ATCC 33277	1	1	1	1	1	5	1	0
55687	GCF_900157255.1	837	Porphyromonas gingivalis ATCC 49417 49417	1	1	1	1	1	5	1	0
55645	GCF_001297745.1	837	Porphyromonas gingivalis Ando	1	1	1	1	1	5	1	0
55682	GCF_004214945.1	837	Porphyromonas gingivalis CP3	1	1	1	1	1	5	1	0
55638	GCF_000467955.1	1321821	Porphyromonas gingivalis F0185	1	1	1	1	1	5	1	0
55639	GCF_000467975.1	1321822	Porphyromonas gingivalis F0566	1	1	1	1	1	5	1	0
55635	GCF_000467795.1	1227269	Porphyromonas gingivalis F0568	1	1	1	1	1	5	1	0
55636	GCF_000467815.1	1227270	Porphyromonas gingivalis F0569	2	1	1	1	1	5	1	0
55637	GCF_000467835.1	1227271	Porphyromonas gingivalis F0570	1	1	1	1	1	5	1	0
55681	GCF_004214925.1	837	Porphyromonas gingivalis H3	1	1	1	1	1	5	1	0
55642	GCF_000739415.1	837	Porphyromonas gingivalis HG66	1	1	1	1	1	5	1	0
55674	GCF_002754115.1	837	Porphyromonas gingivalis KCOM 2796	1	1	1	1	1	5	1	0
55648	GCF_002204455.1	837	Porphyromonas gingivalis KCOM 2797	2	1	1	1	1	5	1	0
55675	GCF_002754135.1	837	Porphyromonas gingivalis KCOM 2798	1	1	1	1	1	5	1	0
55667	GCF_002753955.1	837	Porphyromonas gingivalis KCOM 2799	1	1	1	1	1	5	1	0
55676	GCF_002754155.1	837	Porphyromonas gingivalis KCOM 2800	1	1	1	1	1	5	1	0
55668	GCF_002753975.1	837	Porphyromonas gingivalis KCOM 2801	1	1	1	1	1	5	1	0
55669	GCF_002754015.1	837	Porphyromonas gingivalis KCOM 2802	2	1	1	1	1	5	1	0
55670	GCF_002754035.1	837	Porphyromonas gingivalis KCOM 2803	1	1	1	1	1	5	1	0
55671	GCF_002754055.1	837	Porphyromonas gingivalis KCOM 2804	1	1	1	1	1	5	1	0
55672	GCF_002754075.1	837	Porphyromonas gingivalis KCOM 2805	1	1	1	1	1	5	1	0
55673	GCF_002754095.1	837	Porphyromonas gingivalis KCOM 3001	2	1	1	1	1	5	1	0
55666	GCF_002753935.1	837	Porphyromonas gingivalis KCOM 3131	1	1	1	1	1	5	1	0
55647	GCF_001553795.1	837	Porphyromonas gingivalis MP4-504	1	1	1	1	1	5	1	0
55651	GCF_002206105.1	1297566	Porphyromonas gingivalis SJD11	2	1	1	1	1	5	1	0
55652	GCF_002208045.1	1297567	Porphyromonas gingivalis SJD12	1	1	1	1	1	5	1	0
55641	GCF_000503975.1	1211023	Porphyromonas gingivalis SJD2	1	1	1	1	1	5	1	0
55650	GCF_002206085.1	1297564	Porphyromonas gingivalis SJD4	1	1	1	1	1	5	1	0
55649	GCF_002206065.1	1297565	Porphyromonas gingivalis SJD5	1	1	1	1	1	5	1	0
55685	GCF_900157235.1	837	Porphyromonas gingivalis SU60 YH522	1	1	1	1	1	5	1	0
55677	GCF_002892555.1	837	Porphyromonas gingivalis TDC 60	1	1	1	1	1	5	1	0
55633	GCF_000270225.1	1030843	Porphyromonas gingivalis TDC60	1	1	1	1	1	5	1	0
55640	GCF_000467995.1	1321823	Porphyromonas gingivalis W4087	2	1	1	1	1	5	1	0
55634	GCF_000271945.1	1125722	Porphyromonas gingivalis W50	1	1	1	1	1	5	1	0
55631	GCF_000007585.1	242619	Porphyromonas gingivalis W83	1	1	1	1	0	4	1	0
55679	GCF_002892595.1	837	Porphyromonas gingivalis W83	1	1	1	1	0	4	1	0
55665	GCF_002529425.1	837	Porphyromonas gingivalis WW2096	1	1	1	1	1	5	1	0
55664	GCF_002529375.1	837	Porphyromonas gingivalis WW2842	1	1	1	1	1	5	1	0
55656	GCF_002529185.1	837	Porphyromonas gingivalis WW2866	1	1	1	1	1	5	1	0
55658	GCF_002529215.1	837	Porphyromonas gingivalis WW2881	1	1	1	1	1	5	1	0
55662	GCF_002529355.1	837	Porphyromonas gingivalis WW2885	1	1	1	1	1	5	1	0
55655	GCF_002529155.1	837	Porphyromonas gingivalis WW2903	1	1	1	1	1	5	1	0
55660	GCF_002529285.1	837	Porphyromonas gingivalis WW2931	1	1	1	1	1	5	1	0
55661	GCF_002529345.1	837	Porphyromonas gingivalis WW2952	2	1	1	1	1	5	1	0
55654	GCF_002529145.1	837	Porphyromonas gingivalis WW3039	1	1	1	1	1	5	1	0
55659	GCF_002529235.1	837	Porphyromonas gingivalis WW3040	1	1	1	1	1	5	1	0
55663	GCF_002529365.1	837	Porphyromonas gingivalis WW3102	1	1	1	1	1	5	1	0
55657	GCF_002529205.1	837	Porphyromonas gingivalis WW5019	2	1	1	1	1	5	1	0
55653	GCF_002529125.1	837	Porphyromonas gingivalis WW5127	1	1	1	1	1	5	1	0
135193	GCF_000769135.1	266762	Porphyromonas gingivicanis COT-022 OH1391	1	1	1	1	1	5	1	0
135192	GCF_000614585.1	1236526	Porphyromonas gingivicanis JCM 15907	1	1	1	1	0	4	1	0
129944	GCF_000769385.1	111105	Porphyromonas gulae COT-052 OH1355	1	1	1	1	1	5	1	0
129939	GCF_000768785.1	111105	Porphyromonas gulae COT-052 OH1451	1	1	1	1	1	5	1	0
129937	GCF_000768765.1	111105	Porphyromonas gulae COT-052 OH2179	1	1	1	1	1	5	1	0
129943	GCF_000769095.1	111105	Porphyromonas gulae COT-052 OH2857	1	1	1	1	1	5	1	0
129938	GCF_000768775.1	111105	Porphyromonas gulae COT-052 OH3439	2	1	1	1	1	5	1	0
129941	GCF_000768915.1	111105	Porphyromonas gulae COT-052 OH3471	1	1	1	1	1	5	1	0
129945	GCF_000769475.1	111105	Porphyromonas gulae COT-052 OH3498	1	1	1	1	1	5	1	0
129936	GCF_000765945.1	111105	Porphyromonas gulae COT-052 OH3856	1	1	1	1	1	5	1	0
129940	GCF_000768835.1	111105	Porphyromonas gulae COT-052 OH4119	1	1	1	1	1	5	1	0
129946	GCF_000971515.1	111105	Porphyromonas gulae COT-052_OH2199	1	1	1	1	1	5	1	0
129935	GCF_000378065.1	1122972	Porphyromonas gulae DSM 15663	1	1	1	1	1	5	1	0
129942	GCF_000769015.1	111105	Porphyromonas gulae OH3161B	1	1	1	1	1	5	1	0
105334	GCF_004551515.1	28114	Porphyromonas levii AF0918	0	0	0	0	1	1	0	0
105333	GCF_004551505.1	28114	Porphyromonas levii AF5678	0	0	0	0	1	1	0	0
105332	GCF_000379925.1	1122973	Porphyromonas levii DSM 23370	0	0	0	0	1	1	0	0
153480	GCF_003096695.1	1884669	Porphyromonas loveana DSM 28520	1	1	1	1	1	5	1	0
105339	GCF_000769055.1	28115	Porphyromonas macacae COT-192 OH2631	0	0	0	0	1	1	0	0
105338	GCF_000769035.1	28115	Porphyromonas macacae COT-192 OH2859	0	0	0	0	1	1	0	0
105335	GCF_000379945.1	1122974	Porphyromonas macacae DSM 20710 = JCM 13914	0	0	0	0	1	1	0	0
105336	GCF_000614325.1	1122974	Porphyromonas macacae DSM 20710 = JCM 13914	0	0	0	0	4	1	0	0
105337	GCF_000614385.1	1236521	Porphyromonas macacae JCM 15984	0	0	0	0	2	1	0	0
105340	GCF_900454765.1	28115	Porphyromonas macacae NCTC11632	0	0	0	0	1	1	0	0
105341	GCF_900454825.1	28115	Porphyromonas macacae NCTC13100	0	0	0	0	1	1	0	0
136317	GCF_000372405.1	1122975	Porphyromonas somerae DSM 23386	1	0	0	0	1	2	0	0
136318	GCF_001553215.1	322095	Porphyromonas somerae KA00683	1	1	1	1	1	5	1	0
146925	GCF_000765965.1	1515618	Porphyromonas sp. COT-052 OH4946	1	1	1	1	1	5	1	0
147173	GCF_000768755.1	1537504	Porphyromonas sp. COT-108 OH1349	0	0	0	0	1	1	0	0
146922	GCF_000768895.1	1515614	Porphyromonas sp. COT-108 OH2963	0	0	0	0	1	1	0	0
146921	GCF_000768875.1	1515613	Porphyromonas sp. COT-239 OH1446	0	0	0	0	1	1	0	0
146924	GCF_000769075.1	1515617	Porphyromonas sp. COT-290 OH3588	1	1	1	1	1	5	1	0
146923	GCF_000768935.1	1515615	Porphyromonas sp. COT-290 OH860	1	1	1	1	1	5	1	0
151361	GCF_001808555.1	1739394	Porphyromonas sp. HMSC065F10	2	0	0	0	1	2	0	0
151490	GCF_001815465.1	1739529	Porphyromonas sp. HMSC077F02	1	0	0	0	1	2	0	0
142140	GCF_000700805.1	997829	Porphyromonas sp. KLE 1280	1	1	1	1	1	5	1	0
141076	GCF_000467855.2	1227272	Porphyromonas sp. oral taxon 278 str. W7784	1	1	1	1	1	5	1	0
141077	GCF_000292995.1	1125723	Porphyromonas sp. oral taxon 279 str. F0450	1	1	1	1	1	5	1	0
135406	GCF_000174775.1	596327	Porphyromonas uenonis 60-3	1	1	1	1	1	5	1	0
135407	GCF_000482365.1	1122976	Porphyromonas uenonis DSM 23387 = JCM 13868	1	1	1	1	1	5	1	0
135408	GCF_000613705.1	1122976	Porphyromonas uenonis DSM 23387 = JCM 13868	1	0	1	1	0	3	0	0
127525	GCF_900110895.1	81582	Prevotella aff. ruminicola Tc2-24 TC2-24	1	1	1	1	1	5	1	0
127317	GCF_000426565.1	1122978	Prevotella albensis DSM 11370 = JCM 12258	1	1	1	1	1	5	1	0
127318	GCF_000613525.1	1122978	Prevotella albensis DSM 11370 = JCM 12258	1	1	1	1	0	4	1	0
137981	GCF_000177355.1	679191	Prevotella amnii CRIS 21A-A	0	0	0	0	0	0	0	0
137984	GCF_000759315.1	1401066	Prevotella amnii DNF00058	0	0	0	0	0	0	0	0
137985	GCF_001553225.1	419005	Prevotella amnii DNF00307	0	0	0	0	0	0	0	0
137982	GCF_000378745.1	1122979	Prevotella amnii DSM 23384 = JCM 14753	0	0	0	0	0	0	0	0
137983	GCF_000613765.1	1122979	Prevotella amnii DSM 23384 = JCM 14753	0	0	0	0	0	0	0	0
140345	GCF_000614025.1	1236508	Prevotella aurantiaca JCM 15754	2	1	1	1	1	5	1	0
135987	GCF_000426585.1	1122980	Prevotella baroniae DSM 16972 = JCM 13447	1	1	1	1	1	5	1	0
135989	GCF_000613565.1	1122980	Prevotella baroniae DSM 16972 = JCM 13447	1	1	1	0	0	3	0	0
135988	GCF_000468635.1	1115809	Prevotella baroniae F0067	1	1	1	1	1	5	1	0
134283	GCF_000160535.1	585502	Prevotella bergensis DSM 17361	1	1	1	1	1	5	1	0
105419	GCF_001065995.1	28125	Prevotella bivia 700_PDEN	0	0	0	0	0	0	0	0
105416	GCF_000759045.1	1287476	Prevotella bivia DNF00188	0	0	0	0	0	0	0	0
105418	GCF_000759245.1	1401068	Prevotella bivia DNF00320	0	0	0	0	0	0	0	0
105417	GCF_000759165.1	1401072	Prevotella bivia DNF00650	0	0	0	0	0	0	0	0
105415	GCF_000262545.1	868129	Prevotella bivia DSM 20514	0	0	0	0	0	0	0	0
105420	GCF_001546565.2	28125	Prevotella bivia GED7760C	0	0	0	0	0	0	0	0
105421	GCF_001574405.1	28125	Prevotella bivia GED7880	0	0	0	0	0	0	0	0
105414	GCF_000177315.1	553171	Prevotella bivia JCVIHMP010	0	0	0	0	0	0	0	0
127632	GCF_000621725.1	1408472	Prevotella brevis ATCC 19188	1	1	1	1	1	5	1	0
127633	GCF_000621825.1	1410666	Prevotella brevis P6B11	2	1	1	1	1	5	1	0
127297	GCF_000179055.1	752555	Prevotella bryantii B14	1	1	1	1	1	5	1	0
127302	GCF_900110745.1	752555	Prevotella bryantii B14	1	1	1	1	1	5	1	0
127298	GCF_000424605.1	1280705	Prevotella bryantii C21a	1	1	1	1	1	5	1	0
127300	GCF_900103315.1	77095	Prevotella bryantii FB3001	1	1	1	1	1	5	1	0
127301	GCF_900107655.1	77095	Prevotella bryantii KHPX14	1	1	1	1	1	5	1	0
127299	GCF_002251425.1	77095	Prevotella bryantii TC1-1	1	1	1	1	1	5	1	0
105424	GCF_001062315.1	28126	Prevotella buccae 1205_PDEN	1	1	1	1	3	5	1	0
105423	GCF_000184945.1	873513	Prevotella buccae ATCC 33574	1	1	1	1	1	5	1	0
105422	GCF_000162455.1	575611	Prevotella buccae D17	1	1	1	1	1	5	1	0
105425	GCF_900454855.1	28126	Prevotella buccae NCTC13063	1	1	1	1	1	5	1	0
105426	GCF_000177075.1	679190	Prevotella buccalis ATCC 35310	1	1	1	1	1	5	1	0
105427	GCF_000759185.1	1401074	Prevotella buccalis DNF00853	1	1	1	1	1	5	1	0
105428	GCF_000759265.1	1401078	Prevotella buccalis DNF00985	1	1	1	1	1	5	1	0
105429	GCF_002884635.1	28127	Prevotella buccalis UMB0536	1	1	1	1	1	5	1	0
148791	GCF_003096815.1	1703337	Prevotella colorans DSM 100333	1	1	1	1	1	5	1	0
136607	GCF_000312305.1	1197728	Prevotella conceptionensis 9403948	1	1	1	1	1	5	1	0
132171	GCF_003465495.1	165179	Prevotella copri AF10-17	2	1	1	1	1	5	1	0
132170	GCF_003465445.1	165179	Prevotella copri AF11-14	1	1	1	1	1	5	1	0
132168	GCF_003464975.1	165179	Prevotella copri AF12-50	5	1	1	1	1	5	1	0
132169	GCF_003465215.1	165179	Prevotella copri AF15-25	1	1	1	1	1	5	1	0
132166	GCF_003459305.1	165179	Prevotella copri AF22-1	2	1	1	1	0	4	1	0
132165	GCF_003459205.1	165179	Prevotella copri AF24-12	1	1	1	1	1	5	1	0
132164	GCF_003457655.1	165179	Prevotella copri AF29-19	2	1	1	1	1	5	1	0
132179	GCF_003474655.1	165179	Prevotella copri AF38-11	1	1	1	1	1	5	1	0
132177	GCF_003472885.1	165179	Prevotella copri AF43-2	1	1	0	1	0	3	0	0
132178	GCF_003473935.1	165179	Prevotella copri AF46-2NS	1	1	1	1	0	4	1	0
132176	GCF_003471795.1	165179	Prevotella copri AM16-54	1	1	1	1	1	5	1	0
132175	GCF_003471195.1	165179	Prevotella copri AM22-1	1	1	1	1	1	5	1	0
132174	GCF_003471085.1	165179	Prevotella copri AM22-19	1	1	1	1	1	5	1	0
132173	GCF_003471065.1	165179	Prevotella copri AM22-2	1	1	1	1	1	5	1	0
132172	GCF_003467935.1	165179	Prevotella copri AM42-23AC	1	1	1	1	1	5	1	0
132159	GCF_000157935.1	537011	Prevotella copri DSM 18205	2	1	1	1	1	5	1	0
174361	GCF_902167755.1	537011	Prevotella copri DSM 18205 NZ_Prevotella_copri_PS131S11_mod	1	1	1	1	1	5	1	0
132160	GCF_002224675.1	165179	Prevotella copri Indica	1	1	1	1	1	5	1	0
174362	GCF_902399905.1	165179	Prevotella copri MGYG-HGUT-03697	2	1	1	1	1	5	1	0
132167	GCF_003463005.1	165179	Prevotella copri OF03-3	6	1	1	1	0	4	1	0
132163	GCF_003439165.1	165179	Prevotella copri OM04-1	1	1	1	1	0	4	1	0
132162	GCF_003438885.1	165179	Prevotella copri OM06-11	2	1	1	1	1	5	1	0
132161	GCF_003437315.1	165179	Prevotella copri TF06-40	1	1	1	1	1	5	1	0
105430	GCF_000430525.1	1122981	Prevotella corporis DSM 18810 = JCM 8529	1	1	1	1	1	5	1	0
105431	GCF_000613365.1	1122981	Prevotella corporis DSM 18810 = JCM 8529	0	1	1	1	0	3	0	0
105432	GCF_001546595.1	28128	Prevotella corporis MJR7716	1	1	1	1	1	5	1	0
125022	GCF_000220215.1	908937	Prevotella dentalis DSM 3688	1	1	1	1	1	5	1	0
125023	GCF_000242335.1	908937	Prevotella dentalis DSM 3688	1	1	1	1	1	5	1	0
140300	GCF_000614065.1	1236509	Prevotella dentasini JCM 15908	1	1	1	1	0	4	1	0
105433	GCF_000191765.1	944557	Prevotella denticola CRIS 18C-A	1	1	1	1	1	5	1	0
105437	GCF_000759205.1	1401077	Prevotella denticola DNF00960	1	1	1	1	1	5	1	0
105435	GCF_000421205.1	1122982	Prevotella denticola DSM 20614 = JCM 13449	1	1	1	1	1	5	1	0
105436	GCF_000613585.1	1122982	Prevotella denticola DSM 20614 = JCM 13449	0	1	1	0	1	3	0	0
105434	GCF_000193395.1	767031	Prevotella denticola F0289	1	1	1	1	1	5	1	0
105438	GCF_003515045.1	28129	Prevotella denticola KCOM 1525	1	1	1	1	1	5	1	0
105439	GCF_900454835.1	28129	Prevotella denticola NCTC13067	1	1	1	1	1	5	1	0
105443	GCF_000759225.1	1401075	Prevotella disiens DNF00882	1	1	1	1	1	5	1	0
105440	GCF_000179675.1	866771	Prevotella disiens FB035-09AN	1	1	1	1	1	5	1	0
105441	GCF_000467875.1	1235811	Prevotella disiens JCM 6334 = ATCC 29426	1	1	1	1	1	5	1	0
105442	GCF_000613345.1	1235811	Prevotella disiens JCM 6334 = ATCC 29426	1	1	1	1	1	5	1	0
173294	GCF_902399785.1	28130	Prevotella disiens MGYG-HGUT-03691	1	1	1	1	1	5	1	0
105445	GCF_900454955.1	28130	Prevotella disiens NCTC11157	1	1	1	1	1	5	1	0
105444	GCF_003437625.1	28130	Prevotella disiens TF09-12	1	1	1	1	1	5	1	0
127168	GCF_001444445.1	76123	Prevotella enoeca F0113	1	1	1	1	1	5	1	0
127167	GCF_000613405.1	1235815	Prevotella enoeca JCM 12259	1	1	1	1	0	4	1	0
139443	GCF_000613945.1	1122983	Prevotella falsenii DSM 22864 = JCM 15124	2	1	1	1	0	4	1	0
140295	GCF_000614245.1	1236517	Prevotella fusca JCM 17724	1	1	1	1	0	4	1	0
140296	GCF_001262015.1	1236517	Prevotella fusca JCM 17724 W1435	1	1	1	1	1	5	1	0
138761	GCF_000234055.1	857291	Prevotella histicola F0411	1	1	1	1	1	5	1	0
138762	GCF_000613925.1	1236504	Prevotella histicola JCM 15637 = DNF00424	0	1	1	1	0	3	0	0
138763	GCF_000759075.1	1236504	Prevotella histicola JCM 15637 = DNF00424	1	1	1	1	1	5	1	0
155126	GCF_900155655.1	1917878	Prevotella ihumii Marseille-P3385	1	1	1	1	1	5	1	0
105446	GCF_000261025.1	246198	Prevotella intermedia 17	2	1	1	1	1	5	1	0
105450	GCF_001548195.1	28131	Prevotella intermedia 17-2	2	1	1	1	1	5	1	0
105476	GCF_003838285.1	28131	Prevotella intermedia ATCC 15032	2	1	1	1	1	5	1	0
105477	GCF_003861325.1	28131	Prevotella intermedia ATCC 15033	2	1	1	1	1	5	1	0
105447	GCF_000439065.1	1122984	Prevotella intermedia ATCC 25611 = DSM 20706	2	1	1	1	1	5	1	0
105448	GCF_000519165.1	1122984	Prevotella intermedia ATCC 25611 = DSM 20706	2	1	1	1	1	5	1	0
105453	GCF_001953955.1	1122984	Prevotella intermedia ATCC 25611 = DSM 20706	2	1	1	1	1	5	1	0
105451	GCF_001594285.1	28131	Prevotella intermedia ATCC 49046	2	1	1	1	1	5	1	0
105460	GCF_002753855.1	28131	Prevotella intermedia KCOM 1101	2	1	1	1	1	5	1	0
105454	GCF_002204405.1	28131	Prevotella intermedia KCOM 1107	2	1	1	1	1	5	1	0
105459	GCF_002753835.1	28131	Prevotella intermedia KCOM 1653	2	1	1	1	1	5	1	0
105468	GCF_002763955.1	28131	Prevotella intermedia KCOM 1741	2	1	1	1	1	5	1	0
105470	GCF_002794335.1	28131	Prevotella intermedia KCOM 1779	2	1	1	1	1	5	1	0
105467	GCF_002763845.1	28131	Prevotella intermedia KCOM 1933	2	1	1	1	1	5	1	0
105469	GCF_002763975.1	28131	Prevotella intermedia KCOM 1944	2	1	1	1	1	5	1	0
105471	GCF_002797135.1	28131	Prevotella intermedia KCOM 1945	2	1	1	1	1	5	1	0
105464	GCF_002763715.1	28131	Prevotella intermedia KCOM 1949	2	1	1	1	1	5	1	0
105462	GCF_002763535.1	28131	Prevotella intermedia KCOM 2033	2	1	1	1	1	5	1	0
105461	GCF_002762425.1	28131	Prevotella intermedia KCOM 2069	2	1	1	1	1	5	1	0
105472	GCF_002797155.1	28131	Prevotella intermedia KCOM 2698	2	1	1	1	1	5	1	0
105475	GCF_003265025.1	28131	Prevotella intermedia KCOM 2734	2	1	1	1	1	5	1	0
105474	GCF_002797185.1	28131	Prevotella intermedia KCOM 2832	2	1	1	1	1	5	1	0
105473	GCF_002797175.1	28131	Prevotella intermedia KCOM 2833	2	1	1	1	1	5	1	0
105463	GCF_002763575.1	28131	Prevotella intermedia KCOM 2836	2	1	1	1	1	5	1	0
105465	GCF_002763745.1	28131	Prevotella intermedia KCOM 2837	2	1	1	1	1	5	1	0
105466	GCF_002763785.1	28131	Prevotella intermedia KCOM 2838	2	1	1	1	1	5	1	0
105478	GCF_900455005.1	28131	Prevotella intermedia NCTC13070	2	1	1	1	1	5	1	0
105455	GCF_002355195.1	28131	Prevotella intermedia OMA14	2	1	1	1	1	5	1	0
105456	GCF_002529225.1	28131	Prevotella intermedia WW2834	2	1	1	1	1	5	1	0
105458	GCF_002529435.1	28131	Prevotella intermedia WW414	2	1	1	1	1	5	1	0
105457	GCF_002529305.1	28131	Prevotella intermedia WW855	2	1	1	1	1	5	1	0
105449	GCF_000955645.1	1347790	Prevotella intermedia ZT	2	1	1	1	1	5	1	0
105452	GCF_001953935.1	28131	Prevotella intermedia strain 17	2	1	1	1	1	5	1	0
143422	GCF_002849795.1	1177574	Prevotella jejuni CD3:33	1	1	1	1	1	5	1	0
143423	GCF_900187995.1	1177574	Prevotella jejuni DSM 26989	1	1	1	1	1	5	1	0
151961	GCF_900079775.1	1776379	Prevotella lascolaii KHD1	2	1	1	1	1	5	1	0
55702	GCF_000378085.1	1122985	Prevotella loescheii DSM 19665 = JCM 12249 = ATCC 15930	1	1	1	1	1	5	1	0
55703	GCF_000613485.1	1122985	Prevotella loescheii DSM 19665 = JCM 12249 = ATCC 15930	1	1	0	1	0	3	0	0
55704	GCF_000698925.1	1122985	Prevotella loescheii DSM 19665 = JCM 12249 = ATCC 15930	1	1	1	1	1	5	1	0
138241	GCF_000382385.1	1122986	Prevotella maculosa DSM 19339 = JCM 15638	1	1	1	1	1	5	1	0
138242	GCF_000613965.1	1122986	Prevotella maculosa DSM 19339 = JCM 15638	1	1	1	1	0	4	1	0
138240	GCF_000243015.1	999422	Prevotella maculosa OT 289	1	1	1	1	1	5	1	0
132742	GCF_000146675.1	862515	Prevotella marshii DSM 16973 = JCM 13450	1	1	1	1	1	5	1	0
132743	GCF_000613625.1	862515	Prevotella marshii DSM 16973 = JCM 13450	1	1	1	1	1	5	1	0
105479	GCF_000144405.1	553174	Prevotella melaninogenica ATCC 25845	1	1	1	1	1	5	1	0
105480	GCF_000163035.1	575612	Prevotella melaninogenica D18	1	1	1	1	1	5	1	0
105481	GCF_000759305.1	1401073	Prevotella melaninogenica DNF00666	1	1	1	1	1	5	1	0
105482	GCF_002208725.2	28132	Prevotella melaninogenica FDAARGOS_306	1	1	1	1	1	5	1	0
105483	GCF_003609775.1	28132	Prevotella melaninogenica GAI 07411	1	1	1	1	1	5	1	0
132745	GCF_000373705.1	1122987	Prevotella micans DSM 21469 = JCM 16134	1	1	1	1	1	5	1	0
132746	GCF_000614105.1	1122987	Prevotella micans DSM 21469 = JCM 16134	1	1	1	1	0	4	1	0
132744	GCF_000243035.1	883158	Prevotella micans F0438	1	1	1	1	1	5	1	0
135415	GCF_000191065.1	888743	Prevotella multiformis DSM 16608	1	1	1	1	1	5	1	0
136070	GCF_000218235.1	688246	Prevotella multisaccharivorax DSM 17128	1	1	1	1	1	5	1	0
138079	GCF_000379965.1	1122988	Prevotella nanceiensis DSM 19126 = JCM 15639	1	1	1	1	1	5	1	0
138080	GCF_000613985.1	1122988	Prevotella nanceiensis DSM 19126 = JCM 15639	1	1	1	1	0	4	1	0
105484	GCF_000220235.1	997352	Prevotella nigrescens ATCC 33563	2	1	1	1	1	5	1	0
105486	GCF_000507825.1	1073366	Prevotella nigrescens CC14M	2	1	1	1	1	5	1	0
105485	GCF_000336235.1	702439	Prevotella nigrescens F0103	2	1	1	1	1	5	1	0
105487	GCF_002204475.1	28133	Prevotella nigrescens KCOM 1102	2	1	1	1	1	5	1	0
105488	GCF_900454985.1	28133	Prevotella nigrescens NCTC9336	2	1	1	1	1	5	1	0
105489	GCF_000185145.2	873533	Prevotella oralis ATCC 33269	2	1	1	1	1	5	1	0
105491	GCF_000507905.1	1073367	Prevotella oralis CC98A	2	1	1	1	1	5	1	0
105492	GCF_900129435.1	28134	Prevotella oralis DSM 20702	2	1	1	1	1	5	1	0
105490	GCF_000413355.1	1203550	Prevotella oralis HGA0225	2	1	1	1	1	5	1	0
173295	GCF_902375085.1	28134	Prevotella oralis MGYG-HGUT-01447	2	1	1	1	1	5	1	0
105493	GCF_000142965.1	563008	Prevotella oris C735	1	1	1	1	1	5	1	0
105495	GCF_000377685.1	1122989	Prevotella oris DSM 18711 = JCM 12252	1	1	1	1	1	5	1	0
105496	GCF_000613505.1	1122989	Prevotella oris DSM 18711 = JCM 12252	1	1	1	1	1	5	1	0
105494	GCF_000162915.1	649760	Prevotella oris F0302	1	1	1	1	1	5	1	0
105497	GCF_900637655.1	28135	Prevotella oris NCTC13071	1	1	1	1	1	5	1	0
132605	GCF_000585355.1	915438	Prevotella oryzae DSM 17970	1	1	1	1	1	5	1	0
105500	GCF_900167385.1	28136	Prevotella oulorum ATCC 43324	1	1	1	1	1	5	1	0
105498	GCF_000224615.1	702438	Prevotella oulorum F0390	1	1	1	1	1	5	1	0
105499	GCF_000613785.1	1236497	Prevotella oulorum JCM 14966	1	1	0	1	0	3	0	0
126000	GCF_000220255.1	997353	Prevotella pallens ATCC 700821	2	1	1	1	1	5	1	0
126001	GCF_003269195.1	60133	Prevotella pallens DSM 18710	2	1	1	1	1	5	1	0
126002	GCF_900454935.1	60133	Prevotella pallens NCTC13043	2	1	1	1	1	5	1	0
132606	GCF_000373185.1	1122990	Prevotella paludivivens DSM 17968 = JCM 13650	1	1	1	1	1	5	1	0
132607	GCF_000613605.1	1122990	Prevotella paludivivens DSM 17968 = JCM 13650	1	1	1	1	0	4	1	0
151969	GCF_900065875.1	1776388	Prevotella phocaeensis SN19	2	1	1	1	1	5	1	0
137715	GCF_000468135.1	1081904	Prevotella pleuritidis F0068	1	1	1	1	1	5	1	0
137716	GCF_000613725.1	1236494	Prevotella pleuritidis JCM 14110	1	1	1	1	1	5	1	0
55694	GCF_000025925.1	264731	Prevotella ruminicola 23 Bryant 23	1	1	1	1	1	5	1	0
55697	GCF_900108325.1	839	Prevotella ruminicola AR32	1	1	1	1	1	5	1	0
55698	GCF_900108375.1	839	Prevotella ruminicola ATCC 19189	1	1	1	1	1	5	1	0
55699	GCF_900112275.1	839	Prevotella ruminicola BPI-162	1	1	1	1	1	5	1	0
55701	GCF_900142855.1	839	Prevotella ruminicola BPI-34	1	1	1	1	1	5	1	0
55696	GCF_900107775.1	839	Prevotella ruminicola D31d	1	1	1	1	1	5	1	0
55695	GCF_000687715.1	1410667	Prevotella ruminicola Ga6B6	1	1	1	1	1	5	1	0
55700	GCF_900142525.1	839	Prevotella ruminicola KHT3	1	1	1	1	1	5	1	0
140466	GCF_000318195.2	1127699	Prevotella saccharolytica F0055	1	1	1	1	1	5	1	0
140467	GCF_000614205.1	1236516	Prevotella saccharolytica JCM 17484	1	1	1	1	0	4	1	0
134026	GCF_000185845.1	888832	Prevotella salivae DSM 15606	1	1	1	1	1	5	1	0
134027	GCF_000477535.1	1395125	Prevotella salivae F0493	1	1	1	1	1	5	1	0
174469	GCF_902374235.1	228604	Prevotella salivae MGYG-HGUT-01360	1	1	1	1	1	5	1	0
140297	GCF_000614285.1	1236518	Prevotella scopos JCM 17725	1	1	1	1	0	4	1	0
140299	GCF_900129535.1	1236518	Prevotella scopos JCM 17725 DSM 22613	1	1	1	1	1	5	1	0
140298	GCF_001683355.1	1236518	Prevotella scopos JCM 17725 W2052	1	1	1	1	1	5	1	0
134024	GCF_000613445.1	1122991	Prevotella shahii DSM 15611 = JCM 12083	1	1	1	1	0	4	1	0
134025	GCF_003201715.1	1122991	Prevotella shahii DSM 15611 = JCM 12083	1	1	1	1	1	5	1	0
143202	GCF_000711235.1	1158294	Prevotella sp. 10(H)	6	1	1	2	1	5	1	0
148574	GCF_001275135.1	1676614	Prevotella sp. 109	1	1	1	1	1	5	1	0
156514	GCF_002265625.1	2022527	Prevotella sp. 885	2	1	1	1	1	5	1	0
175747	GCF_008016795.1	2508867	Prevotella sp. A2672	1	1	1	1	1	5	1	0
144422	GCF_000424185.1	1280674	Prevotella sp. AGR2160	1	1	1	1	1	5	1	0
159460	GCF_003473645.1	2292054	Prevotella sp. AM23-5	3	1	1	1	1	5	1	0
159644	GCF_003468525.1	2292364	Prevotella sp. AM34-19LB	1	1	1	1	0	4	1	0
159907	GCF_003461825.1	2293125	Prevotella sp. AM42-24	2	1	2	1	1	5	1	0
161648	GCF_004535825.1	2518605	Prevotella sp. BCRC 81118	4	1	1	1	1	5	1	0
140539	GCF_900104295.1	645273	Prevotella sp. BP1-145	2	1	1	1	1	5	1	0
140540	GCF_900100635.1	645274	Prevotella sp. BP1-148	4	1	1	1	1	5	1	0
142634	GCF_000479005.1	1111130	Prevotella sp. BV3P1	1	1	1	1	1	5	1	0
139934	GCF_000224595.1	563031	Prevotella sp. C561	1	1	0	1	1	4	1	0
145282	GCF_001553265.1	1384078	Prevotella sp. DNF00663	1	1	1	1	1	5	1	0
143926	GCF_000467895.1	1227276	Prevotella sp. F0091	1	1	1	1	1	5	1	0
145458	GCF_000746155.1	1408309	Prevotella sp. FD3004	1	1	1	1	1	5	1	0
145646	GCF_000599605.1	1433844	Prevotella sp. HJM029	1	1	1	1	1	5	1	0
151458	GCF_001814855.1	1739496	Prevotella sp. HMSC069G02	1	1	1	1	1	5	1	0
151422	GCF_001814145.1	1739459	Prevotella sp. HMSC073D09	1	1	1	1	1	5	1	0
151482	GCF_001815315.1	1739520	Prevotella sp. HMSC077E08	1	1	1	1	1	5	1	0
151449	GCF_001814685.1	1739487	Prevotella sp. HMSC077E09	1	1	1	1	1	5	1	0
145350	GCF_000688375.1	1392486	Prevotella sp. HUN102	2	1	1	1	1	5	1	0
143237	GCF_000517825.1	1161412	Prevotella sp. ICM33	1	1	1	1	1	5	1	0
160932	GCF_003977605.1	2490854	Prevotella sp. KCOM 3155	1	1	1	1	1	5	1	0
153040	GCF_900113305.1	1855325	Prevotella sp. KH2C16	1	1	1	1	1	5	1	0
145459	GCF_000619825.1	1408310	Prevotella sp. MA2016	1	1	1	1	1	5	1	0
156843	GCF_002933775.1	2033405	Prevotella sp. MGM1	2	1	1	1	1	5	1	0
156844	GCF_002933955.1	2033406	Prevotella sp. MGM2	1	1	1	1	1	5	1	0
142239	GCF_000287635.1	1032506	Prevotella sp. MSX73	1	1	1	1	1	5	1	0
157874	GCF_900290275.1	2079531	Prevotella sp. Marseille-P4119	1	1	1	1	1	5	1	0
159183	GCF_900607215.1	2219999	Prevotella sp. Marseille-P4334	1	1	1	1	1	5	1	0
160518	GCF_900625065.1	2479840	Prevotella sp. Marseille-P8229	1	1	1	1	1	5	1	0
160961	GCF_003932845.1	2491051	Prevotella sp. OH937_COT-195	1	1	1	1	1	5	1	0
156597	GCF_002251435.1	2024224	Prevotella sp. P2-180	1	1	1	1	1	5	1	0
156593	GCF_002251535.1	2024220	Prevotella sp. P3-120	1	1	1	1	1	5	1	0
156596	GCF_002251365.1	2024223	Prevotella sp. P3-122	2	1	1	1	1	5	1	0
156594	GCF_002251205.1	2024221	Prevotella sp. P3-92	1	1	1	1	1	5	1	0
156591	GCF_002251345.1	2024218	Prevotella sp. P4-119	1	1	1	1	1	5	1	0
156601	GCF_002251455.1	2024228	Prevotella sp. P4-51	8	1	1	1	1	5	1	0
147874	GCF_000833955.1	1602168	Prevotella sp. P4-65	1	1	1	1	1	5	1	0
156600	GCF_002251325.1	2024227	Prevotella sp. P4-67	6	1	1	1	1	5	1	0
147875	GCF_000834015.1	1602169	Prevotella sp. P4-76	2	1	1	1	1	5	1	0
156592	GCF_002251405.1	2024219	Prevotella sp. P4-98	1	1	1	1	1	5	1	0
156598	GCF_002251385.1	2024225	Prevotella sp. P5-108	8	1	1	1	1	5	1	0
147877	GCF_000833975.1	1602171	Prevotella sp. P5-119	3	1	1	1	1	5	1	0
147878	GCF_000833995.1	1602172	Prevotella sp. P5-125	2	1	1	1	1	5	1	0
156589	GCF_002251185.1	2024216	Prevotella sp. P5-126	1	1	1	1	1	5	1	0
156590	GCF_002251295.1	2024217	Prevotella sp. P5-50	1	1	1	1	1	5	1	0
147876	GCF_000834035.1	1602170	Prevotella sp. P5-60	1	1	0	0	1	3	0	0
156599	GCF_002251285.1	2024226	Prevotella sp. P5-64	7	1	1	1	1	5	1	0
156595	GCF_002251245.1	2024222	Prevotella sp. P5-92	8	1	1	1	1	5	1	0
145479	GCF_000702825.1	1410613	Prevotella sp. P6B1	2	1	1	1	0	4	1	0
145480	GCF_000619985.1	1410614	Prevotella sp. P6B4	2	1	1	1	0	4	1	0
143682	GCF_000701965.1	1200547	Prevotella sp. RM4	1	1	1	1	1	5	1	0
144556	GCF_000762865.1	1287488	Prevotella sp. S7 MS 2	1	1	1	1	1	5	1	0
144475	GCF_000758925.1	1284775	Prevotella sp. S7-1-8	1	1	1	1	1	5	1	0
159645	GCF_003436715.1	2292365	Prevotella sp. TF12-30	2	1	1	1	1	5	1	0
151729	GCF_900111525.1	1761883	Prevotella sp. kh1p2 KH1P2	1	1	1	1	1	5	1	0
151730	GCF_900102205.1	1761884	Prevotella sp. khp1 KHP1	2	1	1	1	1	5	1	0
151731	GCF_900109055.1	1761885	Prevotella sp. khp7 KHP7	1	1	1	1	1	5	1	0
151732	GCF_900107065.1	1761886	Prevotella sp. lc2012 LC2012	1	1	1	1	1	5	1	0
151733	GCF_900110085.1	1761887	Prevotella sp. ne3005 NE3005	1	1	1	1	1	5	1	0
140617	GCF_000163055.2	575614	Prevotella sp. oral taxon 299 str. F0039	1	1	1	1	1	5	1	0
141078	GCF_000257925.1	1095752	Prevotella sp. oral taxon 306 str. F0472	1	1	1	1	1	5	1	0
140619	GCF_003043935.1	652722	Prevotella sp. oral taxon 313 F0648	1	1	1	1	1	5	1	0
140618	GCF_000162415.1	575615	Prevotella sp. oral taxon 317 str. F0108	1	1	1	1	1	5	1	0
141079	GCF_003043945.1	712466	Prevotella sp. oral taxon 376 F0043	1	1	1	1	1	5	1	0
140645	GCF_000163495.1	619693	Prevotella sp. oral taxon 472 str. F0295	1	1	1	1	1	5	1	0
141080	GCF_000318095.2	1035197	Prevotella sp. oral taxon 473 str. F0040	1	1	1	1	1	5	1	0
158003	GCF_003043925.1	2081962	Prevotella sp. oral taxon 820 W6195	1	1	1	1	1	5	1	0
151734	GCF_900107705.1	1761888	Prevotella sp. tc2-28 TC2-28	1	1	1	1	1	5	1	0
151735	GCF_900115435.1	1761889	Prevotella sp. tf2-5 TF2-5	3	1	1	1	1	5	1	0
136922	GCF_003473415.1	363265	Prevotella stercorea AF42-9	1	1	1	1	0	4	1	0
136921	GCF_000235885.1	1002367	Prevotella stercorea DSM 18206	4	1	1	1	1	5	1	0
174644	GCF_902364475.1	363265	Prevotella stercorea MGYG-HGUT-00215	1	1	1	1	0	4	1	0
137362	GCF_000430565.1	1122992	Prevotella timonensis 4401737 = DSM 22865 = JCM 15640	1	1	1	1	1	5	1	0
137363	GCF_000455445.1	1122992	Prevotella timonensis 4401737 = DSM 22865 = JCM 15640	1	1	1	1	1	5	1	0
137364	GCF_000614005.1	1122992	Prevotella timonensis 4401737 = DSM 22865 = JCM 15640	1	1	0	1	0	3	0	0
137361	GCF_000177055.1	679189	Prevotella timonensis CRIS 5C-B1	1	1	1	1	1	5	1	0
137367	GCF_002894165.1	386414	Prevotella timonensis DNF00076	1	1	1	1	2	5	1	0
137365	GCF_000762405.1	1401062	Prevotella timonensis S9-PR14	1	1	1	1	1	5	1	0
137366	GCF_002871515.1	386414	Prevotella timonensis UMB0818	1	1	1	1	1	5	1	0
105502	GCF_000377625.1	1122993	Prevotella veroralis DSM 19559 = JCM 6290	1	1	1	1	1	5	1	0
105503	GCF_000613325.1	1122993	Prevotella veroralis DSM 19559 = JCM 6290	1	1	1	1	0	4	1	0
105501	GCF_000162935.1	649761	Prevotella veroralis F0319	1	1	1	1	1	5	1	0
147006	GCF_900119285.1	1520830	Prevotellaceae bacterium HUN156	2	1	1	1	1	5	1	0
155541	GCF_900199655.1	1945886	Prevotellaceae bacterium KH2P17	1	1	1	1	1	5	1	0
175625	GCF_902364985.1	2049047	Prevotellaceae bacterium MGYG-HGUT-00272	2	1	2	1	1	5	1	0
175626	GCF_902376145.1	2049047	Prevotellaceae bacterium MGYG-HGUT-01557	1	1	1	1	1	5	1	0
175627	GCF_902385285.1	2049047	Prevotellaceae bacterium MGYG-HGUT-02275	1	1	1	1	1	5	1	0
175628	GCF_902385545.1	2049047	Prevotellaceae bacterium MGYG-HGUT-02293	2	1	1	1	1	5	1	0
175629	GCF_902386785.1	2049047	Prevotellaceae bacterium MGYG-HGUT-02394	1	1	1	1	1	5	1	0
155542	GCF_900199555.1	1945887	Prevotellaceae bacterium MN60	2	1	1	1	1	5	1	0
152954	GCF_900095835.1	1852368	Prevotellaceae bacterium Marseille-P2826	1	1	1	1	2	5	1	0
152955	GCF_900106785.1	1852370	Prevotellamassilia timonensis Marseille-P2831	3	1	1	1	1	5	1	0
135849	GCF_000380985.1	1123008	Proteiniphilum acetatigenes DSM 18083	2	1	1	1	1	5	1	0
148270	GCF_900095135.1	1642647	Proteiniphilum saccharofermentans M3/6	3	1	1	1	1	5	1	0
160393	GCF_003712195.1	2382159	Proteiniphilum sp. X52	3	1	1	1	1	5	1	0
105504	GCF_000427365.1	880526	Rikenella microfusus DSM 15922	1	0	0	0	0	1	0	0
105505	GCF_900455755.1	28139	Rikenella microfusus NCTC11190	1	0	0	0	0	1	0	0
175630	GCF_902362205.1	2049048	Rikenellaceae bacterium MGYG-HGUT-00003	1	0	0	0	0	1	0	0
175631	GCF_902362705.1	2049048	Rikenellaceae bacterium MGYG-HGUT-00053	0	0	0	0	0	0	0	0
175632	GCF_902362895.1	2049048	Rikenellaceae bacterium MGYG-HGUT-00074	0	0	0	0	0	0	0	0
175633	GCF_902363575.1	2049048	Rikenellaceae bacterium MGYG-HGUT-00128	1	0	0	0	0	1	0	0
175634	GCF_902363915.1	2049048	Rikenellaceae bacterium MGYG-HGUT-00170	1	0	0	0	0	1	0	0
175635	GCF_902376055.1	2049048	Rikenellaceae bacterium MGYG-HGUT-01546	3	0	0	0	0	1	0	0
175120	GCF_902375975.1	1547597	Sanguibacteroides justesenii MGYG-HGUT-01529	0	0	0	0	0	0	0	0
147258	GCF_000832075.1	1547597	Sanguibacteroides justesenii OUH 308042	0	0	0	0	0	0	0	0
147259	GCF_000832085.1	1547597	Sanguibacteroides justesenii OUH 334697	0	0	0	0	0	0	0	0
147260	GCF_003204205.1	1547597	Sanguibacteroides justesenii OUH 969102	0	0	0	0	0	0	0	0
105318	GCF_001547875.1	1307832	Tannerella forsythia 3313	2	1	1	1	1	5	1	1
105315	GCF_000238215.1	203275	Tannerella forsythia 92A2	2	1	1	1	1	5	1	1
105319	GCF_001938785.1	28112	Tannerella forsythia 9610	2	1	1	1	1	5	1	1
105316	GCF_001006485.1	28112	Tannerella forsythia ATCC 43037	2	1	1	1	1	5	1	1
105324	GCF_006385365.1	28112	Tannerella forsythia ATCC 43037	2	1	1	1	1	5	1	1
105317	GCF_001547855.1	1307833	Tannerella forsythia KS16	2	1	1	1	1	5	1	1
105323	GCF_003860135.1	28112	Tannerella forsythia OH1426_COT-023	2	1	1	1	1	5	1	0
105322	GCF_003860025.1	28112	Tannerella forsythia OH2617_COT-023	2	1	1	1	1	5	1	0
105327	GCF_900096735.1	28112	Tannerella forsythia UB20 UB20	2	1	1	1	1	5	1	1
105325	GCF_900096715.1	28112	Tannerella forsythia UB22 UB22	2	1	1	1	1	5	1	1
105326	GCF_900096725.1	28112	Tannerella forsythia UB4 UB4	2	1	1	1	1	5	1	1
105321	GCF_002529295.1	28112	Tannerella forsythia WW10960	2	1	1	1	1	5	1	1
105320	GCF_002529085.1	28112	Tannerella forsythia WW11663	2	1	1	1	1	5	1	1
160028	GCF_003479825.1	2293248	Tannerella sp. AF04-6	1	1	1	1	1	5	1	0
141092	GCF_003033925.1	712710	Tannerella sp. oral taxon HOT-286 W11666	1	1	1	1	1	5	1	0
141091	GCF_001717525.2	712710	Tannerella sp. oral taxon HOT-286 W11667	1	1	1	1	1	5	1	0
153213	GCF_900104605.1	1871003	Tidjanibacter massiliensis Marseille-P3084	0	0	0	0	0	0	0	0
148255	GCF_900096565.1	1640674	Williamwhitmania taraxaci A7P-90m	2	1	1	1	1	5	1	0
135696	GCF_000517065.1	927658	Alkaliflexus imshenetskii DSM 15055 Z-7010	2	1	1	1	1	5	1	1
141588	GCF_900168165.1	889453	Alkalitalea saponilacus DSM 24412	5	1	1	1	1	5	1	0
141587	GCF_002201795.1	889453	Alkalitalea saponilacus SC/BZ-SP2	5	1	1	1	1	5	1	0
132461	GCF_000191885.1	886379	Anaerophaga thermohalophila DSM 12881	3	1	1	1	1	5	1	0
132462	GCF_000250735.1	1144273	Anaerophaga thermohalophila str. Valhall	3	1	1	1	1	5	1	0
159376	GCF_003863375.1	2283628	Ancylomarina sp. A4	2	1	1	1	1	5	1	1
159375	GCF_003863355.1	2283627	Ancylomarina sp. M1P	3	1	1	1	1	5	1	0
161333	GCF_004122035.1	2501299	Ancylomarina sp. SHSM-M15	2	1	1	1	1	5	1	0
148233	GCF_004217115.1	1639035	Ancylomarina subtilis DSM 28825	2	1	1	1	1	5	1	0
162608	GCF_007097485.1	2594476	Carboxylicivirga sp. M1479	3	1	1	1	1	5	1	0
143285	GCF_900111425.1	1168034	Draconibacterium orientale DSM 25947	5	1	1	1	1	5	1	0
143284	GCF_000626635.1	1168034	Draconibacterium orientale FH5	4	1	1	1	1	5	1	0
147230	GCF_000949475.1	1544798	Draconibacterium sediminis JN14CK-3	6	2	1	1	1	5	1	0
155659	GCF_002210225.1	1965019	Geofilum rhodophaeum HF401	1	1	1	1	1	5	1	1
138800	GCF_000974365.1	1236989	Geofilum rubicundum JCM 15548	2	0	1	1	0	3	0	0
152900	GCF_001660705.2	1849719	Labilibacter aurantiacus HQYD1	2	1	1	1	1	5	1	0
146362	GCF_001659685.2	1477105	Labilibacter marinus Y11	4	1	1	1	1	5	1	0
162153	GCF_005877885.1	2570926	Labilibacter sp. CG51	1	1	3	1	1	5	1	0
155481	GCF_002843315.1	1940526	Labilibaculum filiforme 59.16B	3	1	2	1	1	5	1	0
155480	GCF_002843385.1	1940525	Labilibaculum manganireducens 59.10-2M	3	1	1	1	1	5	1	1
144241	GCF_003610535.1	1261403	Mangrovibacterium diazotrophicum DSM 27148	3	1	1	1	2	5	1	0
148236	GCF_003046625.1	1639118	Mangrovibacterium marinum DSM 28823	2	2	2	1	1	5	1	0
150655	GCF_002356295.1	1717717	Marinifilaceae bacterium SPP2	3	1	1	1	1	5	1	0
160814	GCF_003996985.1	2487017	Marinifilaceae bacterium T3-2 S1-C	1	1	1	1	1	5	1	0
158910	GCF_003202155.1	2184082	Marinifilum breve JC075	2	1	1	1	1	5	1	0
142734	GCF_003610555.1	1117708	Marinifilum flexuosum DSM 21950	5	1	2	1	1	5	1	0
139990	GCF_001310955.1	1236979	Marinifilum fragile JCM 15579	2	1	2	1	1	5	1	0
160085	GCF_004923195.1	2302941	Marinifilum sp. JC120	6	0	0	0	0	1	0	0
56087	GCF_003337725.1	989	Marinilabilia salmonicolor 160A	2	1	1	1	1	5	1	0
56084	GCF_000259075.1	1168289	Marinilabilia salmonicolor JCM 21150	2	1	1	1	1	5	1	1
56085	GCF_000614895.1	1168289	Marinilabilia salmonicolor JCM 21150	2	1	1	1	0	4	1	1
56086	GCF_003003035.1	989	Marinilabilia salmonicolor MSL42	2	1	1	1	1	5	1	0
158657	GCF_003121985.1	2162893	Marinilabilia sp. WTE WTE16	3	1	1	1	1	5	1	0
159212	GCF_004296775.1	2234116	Marinilabiliaceae bacterium JC017	5	1	1	1	1	5	1	0
146411	GCF_900129025.1	1484053	Mariniphaga anaerophila DSM 26910	6	2	1	1	1	5	1	0
148093	GCF_003573545.1	1628158	Mariniphaga sediminis SY21	6	1	1	1	1	5	1	0
140892	GCF_004345615.1	682526	Natronoflexus pectinivorans DSM 24179	5	1	1	1	1	5	1	0
136161	GCF_000621705.1	1408473	Prolixibacter bellariivorans ATCC BAA-1284	3	1	1	1	1	5	1	0
136160	GCF_000614865.1	1236540	Prolixibacter bellariivorans JCM 13498	2	1	1	1	2	5	1	0
147208	GCF_003014495.1	1541063	Prolixibacter denitrificans DSM 27267	3	1	2	1	1	5	1	0
161691	GCF_005217565.1	2528631	Prolixibacteraceae bacterium JC036	11	2	4	1	1	5	1	0
160186	GCF_003576475.1	2305463	Prolixibacteraceae bacterium XSD2	6	1	1	1	1	5	1	0
143287	GCF_900182605.1	1168039	Saccharicrinis carchari DSM 27040	2	1	1	1	1	5	1	0
56065	GCF_000517085.1	869213	Saccharicrinis fermentans DSM 9555 = JCM 21142	2	1	1	1	1	5	1	0
56066	GCF_000583675.1	869213	Saccharicrinis fermentans DSM 9555 = JCM 21142	1	1	1	1	0	4	1	0
144748	GCF_001443605.1	1307839	Salinivirga cyanobacteriivorans L21-Spi-D4	2	1	2	1	1	5	1	0
145471	GCF_001270965.1	1409788	Sunxiuqinia dokdonensis DH1	5	2	1	1	1	5	1	0
140641	GCF_004361925.1	655355	Sunxiuqinia elliptica 114D	6	2	1	1	1	5	1	0
140642	GCF_004362035.1	655355	Sunxiuqinia elliptica 114D_o	6	2	1	1	1	5	1	0
140643	GCF_900113005.1	655355	Sunxiuqinia elliptica CGMCC 1.9156	6	2	2	1	1	5	1	0
143286	GCF_900141875.1	1168035	Tangfeifania diversioriginum DSM 27063	4	1	1	1	1	5	1	0
137354	GCF_900112795.1	385682	Thermophagus xiamenensis DSM 19012	2	1	1	1	1	5	1	0
137353	GCF_000220155.1	385682	Thermophagus xiamenensis HS1	2	1	1	1	1	5	1	0
174759	GCF_007971385.1	496057	Arachidicoccus ginsenosidivorans Gsoil 809	3	1	1	2	2	5	1	0
139716	GCF_900107765.1	551991	Arachidicoccus rhizosphaerae Vu-144	3	1	1	2	2	5	1	0
179823	GCF_004337365.2	2545455	Arachidicoccus sp. B3-10	3	1	1	1	3	5	1	0
152921	GCF_001659705.1	1850526	Arachidicoccus sp. BS20	2	1	1	2	3	5	1	0
160363	GCF_003600625.1	2341117	Arachidicoccus sp. KIS59-12	3	1	1	1	0	4	1	0
142437	GCF_000427525.1	1076522	Asinibacterium sp. OR43	6	1	1	1	1	5	1	0
141664	GCF_000515315.1	925409	Asinibacterium sp. OR53	6	1	1	1	1	5	1	0
119407	GCF_003315115.1	29529	Chitinophaga arvensicola 10_5 24_1	4	1	1	1	1	5	1	0
119408	GCF_900110835.1	29529	Chitinophaga arvensicola DSM 3695	6	1	1	1	1	5	1	0
148313	GCF_003614855.1	1647451	Chitinophaga barathri YLT18	4	1	1	1	1	5	1	0
148314	GCF_003807585.1	1647451	Chitinophaga barathri YLT18	4	1	1	1	1	5	1	0
156811	GCF_002557795.1	2029983	Chitinophaga caeni 13	4	1	1	1	1	5	1	0
144989	GCF_003071385.1	1335309	Chitinophaga costaii A37T2	3	1	1	1	1	5	1	0
144990	GCF_900094705.1	1335309	Chitinophaga costaii A37T2	3	1	1	1	1	5	1	0
174966	GCF_007992715.1	1096750	Chitinophaga cymbidii NBRC 109752	3	2	1	1	1	5	1	0
147199	GCF_003259435.1	1539050	Chitinophaga dinghuensis DSM 29821	4	1	1	1	1	5	1	0
140480	GCF_900167135.1	634771	Chitinophaga eiseniae DSM 22224	4	1	1	1	1	5	1	0
129675	GCF_900102545.1	104663	Chitinophaga filiformis DSM 527	4	1	1	1	1	5	1	1
137491	GCF_003259805.1	393003	Chitinophaga ginsengisegetis 28_1	4	1	1	1	1	5	1	0
137492	GCF_900168065.1	393003	Chitinophaga ginsengisegetis DSM 18108	4	1	1	1	1	5	1	0
136926	GCF_003014595.1	363837	Chitinophaga ginsengisoli DSM 18107	5	1	1	1	1	5	1	0
[truncated: 2,313 more rows]

## Sheet: Description
Column	Description
Assembly_ID	Assembly ID
Assembly Name	Assembly Name
TIGR03525 (GldK)	Number of TIGR03525 (GldK) identified in genome
TIGR03513 (GldL)	Number of TIGR03513 (GldL) identified in genome
TIGR03517 (GldM)	Number of TIGR03517 (GldM) identified in genome
TIGR03523 (GldN)	Number of TIGR03523 (GldN) identified in genome
TIGR04189 (SprA)	Number of TIGR04189 (SprA) identified in genome
Core >0	Number of different T9SS core domains in genome
>=4	1=Having at least 4 T9SS core domains; 0=Having less than 4 T9SS core domains
TANFOR	Total number of TANFOR-containing proteins identified in genome

## Sheet: Statistics
At least four T9SS components (Core>=4)	0.674478
At least one TANFOR-containing protein (TANFOR>0)	0.0577726
