# Supplementary material for: A novel class of polymorphic toxins in Bacteroidetes
Source: Life Sci Alliance. 2020 Mar 13;3(4):e201900631. doi: 10.26508/lsa.201900631 (PMC7073777; doi:10.26508/lsa.201900631)
Supplement: Supplementary file 3 [file LSA-2019-00631_Supplemental_Data_3.xlsx]

## Sheet: BaCT_Proteins
SN	Genome_ID	Genome_Name	Genomic_Accession	Start	End	Strand	Protein_Accession	CD	SignalP	Phobius	Length	Operon_Upstream_Protein	CD	SignalP	Phobius	Operon_Upstream_Length	Operon_Upstream_Distance	Operon_Down1_Protein	CD	SignalP	Phobius	Operon_Down1_Length	Operon_Down1_Distance	Operon_Down2_Protein	CD	SignalP	Phobius	Operon_Down2_Length	Operon_Down2_Distance	Domain	Domain_Start	Domain_End	Evalue
1	60	Porphyromonas catoniae ATCC 51270	NZ_JDFF01000017.1	1665	6728	-	WP_052328754.1			0 0 o	1687	WP_044168862.1	590-619: pfam13573 (SprB, SprB repeat.); 512-540: pfam13573 (SprB, SprB repeat.); 214-239: pfam13573 (SprB, SprB repeat.)		0 0 o	914	273	WP_044168861.1			0 0 o	302	163					0	12	BaCT	1455	1682	1.39e-27
2	127	Porphyromonas sp. KLE 1280	NZ_KL362965.1	45682	51066	+	WP_044115450.1		Neg: LIPO(Sec/SPII) (Pr: 0.587), Pos: LIPO(Sec/SPII) (Pr: 0.426)	0 Y n17-24c28/29o	1794	WP_052353648.1	526-555: pfam13573 (SprB, SprB repeat.); 450-476: pfam13573 (SprB, SprB repeat.); 150-175: pfam13573 (SprB, SprB repeat.)		0 0 o	850	27	WP_044115451.1			0 0 o	390	27					0	0	BaCT	1536	1754	2.28e-11
3	79	Prevotella shahii DSM 15611 = JCM 12083	NZ_BAIZ01000055.1	3142	8127	-	WP_044076018.1		Neg: SP(Sec/SPI) (Pr: 0.725), Pos: SP(Sec/SPI) (Pr: 0.865)	0 Y n10-21c26/27o	1661	WP_025817336.1			0 0 o	359	360	WP_025817331.1			0 0 o	345	7					0	4	BaCT	1430	1656	6.87e-17
4	80	Prevotella shahii DSM 15611 = JCM 12083	NZ_QJJX01000048.1	3352	8172	-	WP_025817334.1			0 0 o	1606					0	525	WP_025817331.1			0 0 o	345	7	WP_110370509.1		Neg: LIPO(Sec/SPII) (Pr: 0.969), Pos: LIPO(Sec/SPII) (Pr: 0.964)	0 Y n9-20c24/25o	450	4	BaCT	1375	1601	1.73e-16
5	127	Porphyromonas sp. KLE 1280	NZ_KL362965.1	52535	57856	+	WP_044115455.1		Neg: SP(Sec/SPI) (Pr: 0.517), Pos: SP(Sec/SPI) (Pr: 0.745)	0 Y n10-21c27/28o	1773					0	0	WP_044115456.1			0 0 o	343	3	WP_084152022.1			0 0 o	423	122	BaCT	1516	1771	4.46e-35
6	16	Bergeyella zoohelcum NCTC11660	NZ_UFTL01000001.1	32117	37441	+	WP_034985768.1	257-322: cd00063 (FN3, Fibronectin type 3 domain; One of three types of internal repeats found in the plasma protein fibronectin.)		0 0 o	1774	WP_002664695.1			0 0 o	120	376	WP_115599225.1			0 0 o	322	7	WP_081580588.1			0 0 i	81	-46	BaCT	1492	1773	8.06e-38
7	15	Bergeyella zoohelcum ATCC 43767	NZ_JH932293.1	1575467	1580959	-	WP_002663705.1	313-378: cd00063 (FN3, Fibronectin type 3 domain; One of three types of internal repeats found in the plasma protein fibronectin.)	Neg: SP(Sec/SPI) (Pr: 0.540), Pos: SP(Sec/SPI) (Pr: 0.640)	0 Y n20-31c38/39o	1830	WP_002663707.1		Neg: SP(Sec/SPI) (Pr: 0.934), Pos: SP(Sec/SPI) (Pr: 0.717)	0 Y n8-16c21/22o	1566	54	WP_002663703.1			0 0 o	322	7	WP_081580588.1			0 0 i	81	-46	BaCT	1548	1829	5.04e-38
8	128	Chryseobacterium viscerum 687B-08	NZ_PPEG02000009.1	203781	209633	+	WP_103233658.1		Pos: SP(Sec/SPI) (Pr: 0.680)	0 Y n28-38c45/46o	1950					0	62	WP_109739057.1			1 0 o279-298i	343	1	WP_109739058.1			1 0 o270-290i	333	96	BaCT	1637	1949	1.15e-61
9	136	Flavobacterium sp. S87F.05.LMB.W.Kidney.N	NZ_SODX01000003.1	631922	637495	-	WP_134141000.1	291-375: cd00063 (FN3, Fibronectin type 3 domain; One of three types of internal repeats found in the plasma protein fibronectin.)	Neg: SP(Sec/SPI) (Pr: 0.871), Pos: SP(Sec/SPI) (Pr: 0.852)	0 Y n9-19c27/28o	1857	WP_134141003.1		Neg: SP(Sec/SPI) (Pr: 0.973), Pos: SP(Sec/SPI) (Pr: 0.738)	0 Y n6-14c20/21o	815	39	WP_057118610.1			0 0 o	341	0					0	0	BaCT	1595	1855	7.22e-38
10	152	Flavobacterium sp. Root935	NZ_LMJL01000012.1	890613	896186	+	WP_082586837.1	291-375: cd00063 (FN3, Fibronectin type 3 domain; One of three types of internal repeats found in the plasma protein fibronectin.)	Neg: SP(Sec/SPI) (Pr: 0.926), Pos: SP(Sec/SPI) (Pr: 0.867)	0 Y n9-19c27/28o	1857	WP_057118608.1		Neg: SP(Sec/SPI) (Pr: 0.973), Pos: SP(Sec/SPI) (Pr: 0.738)	0 Y n6-14c20/21o	815	39	WP_057118610.1			0 0 o	341	0					0	0	BaCT	1595	1855	6.69e-38
11	180	Flavobacterium foetidum JCM 32085	NZ_SJTF01000001.1	241970	247921	-	WP_135220243.1	291-375: cd00063 (FN3, Fibronectin type 3 domain; One of three types of internal repeats found in the plasma protein fibronectin.)	Neg: SP(Sec/SPI) (Pr: 0.816), Pos: SP(Sec/SPI) (Pr: 0.836)	0 Y n9-20c25/26o	1983	WP_135220244.1		Neg: SP(Sec/SPI) (Pr: 0.995), Pos: SP(Sec/SPI) (Pr: 0.900)	0 Y n6-14c20/21o	814	43	WP_135220242.1	133-340: cl11493 (PQQ_DH_like, PQQ-dependent dehydrogenases and related proteins.)		0 0 o	346	-1					0	0	BaCT	1657	1982	1.37e-49
12	276	Chitinophaga sp. BN140078	NZ_VUOC01000002.1	512585	519199	-	WP_149837612.1	312-392: cd00063 (FN3, Fibronectin type 3 domain; One of three types of internal repeats found in the plasma protein fibronectin.); 28-151: TIGR02542 (T_forsyth_147, TANFOR domain.)	Neg: SP(Sec/SPI) (Pr: 0.951), Pos: SP(Sec/SPI) (Pr: 0.926)	0 Y n8-15c23/24o	2204	WP_149837613.1		Neg: SP(Sec/SPI) (Pr: 0.850), Pos: SP(Sec/SPI) (Pr: 0.883)	0 Y n8-18c23/24o	593	26	WP_149837611.1			0 0 o	343	-4					0	0	BaCT	1887	2199	1.26e-46
13	164	Chitinophaga sp. YR573	NZ_FOJF01000002.1	1339097	1345708	+	WP_089785223.1	303-393: cd00063 (FN3, Fibronectin type 3 domain; One of three types of internal repeats found in the plasma protein fibronectin.); 28-154: TIGR02542 (T_forsyth_147, TANFOR domain.)	Neg: SP(Sec/SPI) (Pr: 0.996), Pos: SP(Sec/SPI) (Pr: 0.984)	0 Y n7-18c23/24o	2203	WP_089785220.1	1463-1493: pfam13573 (SprB, SprB repeat.)	Neg: SP(Sec/SPI) (Pr: 0.765), Pos: SP(Sec/SPI) (Pr: 0.926)	0 Y n6-17c25/26o	1783	79	WP_089785225.1			0 0 o	352	3	WP_089785227.1	46-279: cl23725 (Glyco_hydro_1, Glycosyl hydrolase family 1.)	Neg: LIPO(Sec/SPII) (Pr: 0.998), Pos: LIPO(Sec/SPII) (Pr: 0.997)	0 Y n6-15c19/20o	291	75	BaCT	1887	2200	4e-50
14	190	Chitinophaga sp. GDMCC 1.1325	NZ_QFFJ01000002.1	3287407	3294012	+	WP_113619177.1	302-395: cd00063 (FN3, Fibronectin type 3 domain; One of three types of internal repeats found in the plasma protein fibronectin.)	Neg: SP(Sec/SPI) (Pr: 0.995), Pos: SP(Sec/SPI) (Pr: 0.984)	0 Y n9-17c25/26o	2201	WP_113619176.1	1717-1793: TIGR04183 (Por_Secre_tail, Por secretion system C-terminal sorting domain.)	Neg: SP(Sec/SPI) (Pr: 0.658), Pos: SP(Sec/SPI) (Pr: 0.779)	0 Y n7-18c26/27o	1794	28	WP_113619178.1			0 0 o	354	-1	WP_113619179.1	1-161: COG2353 (YceI, Polyisoprenoid-binding periplasmic protein YceI [General function prediction only].)	Neg: SP(Sec/SPI) (Pr: 0.802), Pos: SP(Sec/SPI) (Pr: 0.827)	0 Y n8-19c24/25o	178	127	BaCT	1896	2200	2.34e-47
15	189	Flavobacterium sp. HTF	NZ_QETH01000065.1	8915	14413	+	WP_116753619.1	28-161: TIGR02542 (T_forsyth_147, TANFOR domain.); 287-353: cd00063 (FN3, Fibronectin type 3 domain; One of three types of internal repeats found in the plasma protein fibronectin.)	Neg: SP(Sec/SPI) (Pr: 0.796), Pos: SP(Sec/SPI) (Pr: 0.691)	0 Y n8-19c23/24o	1832	WP_116753618.1	1378-1414: pfam13573 (SprB, SprB repeat.); 686-722: pfam13573 (SprB, SprB repeat.); 1626-1701: TIGR04183 (Por_Secre_tail, Por secretion system C-terminal sorting domain.); 997-1030: pfam13573 (SprB, SprB repeat.)	Neg: SP(Sec/SPI) (Pr: 0.984), Pos: SP(Sec/SPI) (Pr: 0.885)	0 Y n4-15c20/21o	1702	3	WP_116753620.1			0 0 o	353	11	WP_116753621.1		Neg: LIPO(Sec/SPII) (Pr: 0.743), Pos: LIPO(Sec/SPII) (Pr: 0.567)	0 Y n12-23c28/29o	288	98	BaCT	1539	1827	8.56e-47
16	179	Flavobacterium sp. IR1	NZ_NQOT01000408.1	195026	200629	-	WP_095382532.1	42-160: TIGR02542 (T_forsyth_147, TANFOR domain.)	Neg: SP(Sec/SPI) (Pr: 0.818), Pos: SP(Sec/SPI) (Pr: 0.927)	0 Y n8-19c28/29o	1867	WP_095382533.1	1032-1107: TIGR04183 (Por_Secre_tail, Por secretion system C-terminal sorting domain.); 784-819: pfam13573 (SprB, SprB repeat.); 708-744: pfam13573 (SprB, SprB repeat.)	Neg: SP(Sec/SPI) (Pr: 0.956), Pos: SP(Sec/SPI) (Pr: 0.863)	0 Y n4-13c18/19o	1108	2	WP_095382531.1			0 0 o	326	-1	WP_095382530.1			0 0 o	98	209	BaCT	1577	1867	3.19e-39
17	9	Flavobacterium hydatis DSM 2063	NZ_JPRM01000008.1	62896	68421	-	WP_081912444.1	33-166: TIGR02542 (T_forsyth_147, TANFOR domain.); 292-358: cd00063 (FN3, Fibronectin type 3 domain; One of three types of internal repeats found in the plasma protein fibronectin.)	Neg: LIPO(Sec/SPII) (Pr: 0.615), Pos: SP(Sec/SPI) (Pr: 0.642)	0 Y n8-20c28/29o	1841	WP_081912445.1	1431-1467: pfam13573 (SprB, SprB repeat.); 410-445: pfam13573 (SprB, SprB repeat.); 1679-1753: TIGR04183 (Por_Secre_tail, Por secretion system C-terminal sorting domain.); 1356-1392: pfam13573 (SprB, SprB repeat.); 739-772: pfam13573 (SprB, SprB repeat.); 1050-1083: pfam13573 (SprB, SprB repeat.)	Neg: SP(Sec/SPI) (Pr: 0.779), Pos: SP(Sec/SPI) (Pr: 0.728)	0 Y n4-12c16/17o	1754	3	WP_035620349.1			0 0 o	358	2	WP_035620346.1		Neg: LIPO(Sec/SPII) (Pr: 0.797), Pos: SP(Sec/SPI) (Pr: 0.539)	0 Y n5-15c19/20o	278	16	BaCT	1542	1841	2.24e-86
18	10	Flavobacterium hydatis ATCC 29551	NZ_MUGY01000013.1	224174	229699	+	WP_081912444.1	33-166: TIGR02542 (T_forsyth_147, TANFOR domain.); 292-358: cd00063 (FN3, Fibronectin type 3 domain; One of three types of internal repeats found in the plasma protein fibronectin.)	Neg: LIPO(Sec/SPII) (Pr: 0.615), Pos: SP(Sec/SPI) (Pr: 0.642)	0 Y n8-20c28/29o	1841	WP_081912445.1	1431-1467: pfam13573 (SprB, SprB repeat.); 410-445: pfam13573 (SprB, SprB repeat.); 1679-1753: TIGR04183 (Por_Secre_tail, Por secretion system C-terminal sorting domain.); 1356-1392: pfam13573 (SprB, SprB repeat.); 739-772: pfam13573 (SprB, SprB repeat.); 1050-1083: pfam13573 (SprB, SprB repeat.)	Neg: SP(Sec/SPI) (Pr: 0.779), Pos: SP(Sec/SPI) (Pr: 0.728)	0 Y n4-12c16/17o	1754	3	WP_035620349.1			0 0 o	358	2	WP_035620346.1		Neg: LIPO(Sec/SPII) (Pr: 0.797), Pos: SP(Sec/SPI) (Pr: 0.539)	0 Y n5-15c19/20o	278	16	BaCT	1542	1841	2.24e-86
19	198	Chryseolinea sp. KIS68-18	NZ_CP032382.1	150740	153550	+	WP_119752493.1		Neg: SP(Sec/SPI) (Pr: 0.702), Pos: SP(Sec/SPI) (Pr: 0.573)	1 Y n5-15c19/20o634-653i	936	WP_119752492.1	320-401: pfam00041 (fn3, Fibronectin type III domain.)	Neg: SP(Sec/SPI) (Pr: 0.659), Pos: SP(Sec/SPI) (Pr: 0.829)	1 0 i21-42o	792	-4	WP_119752494.1			0 0 i	151	5	WP_119752495.1			0 0 i	122	102	BaCT	690	882	6.55e-10
20	198	Chryseolinea sp. KIS68-18	NZ_CP032382.1	461749	464697	+	WP_119752700.1		Neg: SP(Sec/SPI) (Pr: 0.733), Pos: SP(Sec/SPI) (Pr: 0.666)	1 Y n18-28c32/33o647-666i	982	WP_119752699.1	300-795: TIGR03434 (ADOP, Acidobacterial duplicated orphan permease.); 20-243: pfam12704 (MacB_PCD, MacB-like periplasmic core domain.)		8 0 i21-41o284-306i339-360o380-404i425-446o672-695i716-742o754-776i	795	423	WP_119752701.1			0 0 o	357	-1					0	0	BaCT	703	982	4.21e-56
21	77	Capnocytophaga sp. ChDC OS43	NZ_CP022022.1	2184699	2190464	+	WP_088594356.1		Neg: SP(Sec/SPI) (Pr: 0.816), Pos: SP(Sec/SPI) (Pr: 0.718)	0 Y n3-14c19/20o	1921					0	5	WP_088595304.1			0 0 o	223	432					0	69	BaCT	1651	1920	3.11e-49
22	1	Myroides odoratus DSM 2801	NZ_CM001437.1	3453160	3457635	+	WP_002991499.1	16-144: TIGR02542 (T_forsyth_147, TANFOR domain.)		0 0 o	1491	WP_002991498.1		Neg: SP(Sec/SPI) (Pr: 0.988), Pos: SP(Sec/SPI) (Pr: 0.958)	0 Y n4-16c21/22o	1550	113	WP_002991500.1			0 0 o	336	10	WP_002991501.1			0 0 o	78	439	BaCT	1286	1470	1.3e-33
23	3	Myroides odoratus NCTC11036	NZ_UGQN01000001.1	2807796	2812271	+	WP_002991499.1	16-144: TIGR02542 (T_forsyth_147, TANFOR domain.)		0 0 o	1491	WP_002991498.1		Neg: SP(Sec/SPI) (Pr: 0.988), Pos: SP(Sec/SPI) (Pr: 0.958)	0 Y n4-16c21/22o	1550	113	WP_002991500.1			0 0 o	336	10	WP_002991501.1			0 0 o	78	439	BaCT	1286	1470	1.3e-33
24	156	Flavivirga eckloniae ECD14	NZ_CP025791.1	2516322	2520440	-	WP_102755711.1	129-204: pfam13699 (DUF4157, Domain of unknown function (DUF4157).)		6 0 o458-485i603-628o640-661i930-953o959-981i1002-1021o	1372	WP_102755712.1	1-78: pfam13699 (DUF4157, Domain of unknown function (DUF4157).)		0 0 o	195	92	WP_102755710.1			0 0 o	330	36	WP_102755709.1	174-395: COG0464 (SpoVK, AAA+-type ATPase, SpoVK/Ycf46/Vps4 family [Cell wall/membrane/envelope biogenesis, Cell cycle control, cell division, chromosome partitioning, Signal transduction mechanisms].)		0 0 o	427	27	BaCT	1229	1353	2.31e-11
25	110	Flavobacterium beibuense F44-8	NZ_JRLV01000005.1	224496	228830	-	WP_052123250.1	150-226: pfam13699 (DUF4157, Domain of unknown function (DUF4157).)		6 0 o478-505i623-648o660-681i955-978o984-1006i1027-1046o	1444	WP_052123252.1			0 0 o	486	17	WP_035132157.1			0 0 o	348	1	WP_035132154.1	166-413: COG0464 (SpoVK, AAA+-type ATPase, SpoVK/Ycf46/Vps4 family [Cell wall/membrane/envelope biogenesis, Cell cycle control, cell division, chromosome partitioning, Signal transduction mechanisms].)		0 0 o	425	5	BaCT	1250	1426	3.12e-10
26	217	Apibacter sp. G8	NZ_SELG01000035.1	97662	98843	-	WP_146262523.1		Neg: LIPO(Sec/SPII) (Pr: 0.759), Pos: LIPO(Sec/SPII) (Pr: 0.969)	0 Y n6-16c21/22o	393	WP_146262524.1			0 0 o	185	-14	WP_146262522.1			0 0 o	322	3	WP_146262521.1			0 0 o	79	111	BaCT	115	391	1.47e-40
27	218	Apibacter sp. AL1	NZ_SELH01000025.1	413801	414982	-	WP_146293431.1		Neg: LIPO(Sec/SPII) (Pr: 0.734), Pos: LIPO(Sec/SPII) (Pr: 0.956)	0 Y n6-16c21/22o	393	WP_146293432.1			0 0 o	185	-14	WP_146293430.1			0 0 o	322	3	WP_146293429.1			0 0 o	76	120	BaCT	115	391	3.14e-39
28	2	Myroides odoratus CIP 103059	NZ_JH815541.1	437305	440274	-	WP_006264943.1			0 0 o	989					0	152	WP_002991500.1			0 0 o	336	10	WP_002991501.1			0 0 o	78	439	BaCT	784	968	7.72e-32
29	143	Chitinophaga jiangningensis DSM 27406	NZ_FRBL01000002.1	270060	273257	-	WP_073078918.1		Neg: SP(Sec/SPI) (Pr: 0.989), Pos: SP(Sec/SPI) (Pr: 0.982)	0 Y n7-18c23/24o	1065	WP_083549411.1	290-374: cd00063 (FN3, Fibronectin type 3 domain; One of three types of internal repeats found in the plasma protein fibronectin.)	Neg: SP(Sec/SPI) (Pr: 0.914), Pos: SP(Sec/SPI) (Pr: 0.726)	0 Y n9-16c20/21o	741	2	WP_073078916.1			0 0 o	337	2	WP_073078914.1		Neg: SP(Sec/SPI) (Pr: 0.900), Pos: SP(Sec/SPI) (Pr: 0.784)	0 Y n10-20c25/26o	1489	44	BaCT	803	1064	8.15e-13
30	165	Chitinophaga sp. CF118	NZ_FOMK01000008.1	44773	48681	+	WP_090106965.1		Neg: SP(Sec/SPI) (Pr: 0.962), Pos: SP(Sec/SPI) (Pr: 0.921)	0 Y n8-19c23/24o	1302	WP_090106964.1	502-740: PTZ00121 (PTZ00121, MAEBL; Provisional); 288-353: pfam00041 (fn3, Fibronectin type III domain.)	Neg: SP(Sec/SPI) (Pr: 0.509)	0 Y n2-9c14/15o	747	7	WP_090106966.1	174-331: pfam13360 (PQQ_2, PQQ-like domain.)		0 0 o	331	-1	WP_090106967.1	46-299: TIGR00864 (PCC, polycystin cation channel protein.)	Neg: LIPO(Sec/SPII) (Pr: 0.997), Pos: LIPO(Sec/SPII) (Pr: 0.995)	0 Y n5-16c21/22o	448	13	BaCT	1023	1299	2.45e-26
31	102	Rudanella lutea DSM 19387	NZ_KB913013.1	3232538	3237118	-	WP_083940577.1	1476-1517: pfam14414 (WHH, A nuclease of the HNH/ENDO VII superfamily with conserved WHH.)		0 0 o	1526	WP_019988892.1	11-530: cd07123 (ALDH_F4-17_P5CDH, Delta(1)-pyrroline-5-carboxylate dehydrogenase, ALDH families 4 and 17.)		0 0 o	543	5470	WP_019988888.1	13-138: pfam09346 (SMI1_KNR4, SMI1 / KNR4 family (SUKH-1).)		0 0 o	146	1	WP_019988887.1		Neg: SP(Sec/SPI) (Pr: 0.763), Pos: SP(Sec/SPI) (Pr: 0.949)	0 Y n8-19c30/31o	588	56	BaCT	1204	1387	5.08e-11
32	143	Chitinophaga jiangningensis DSM 27406	NZ_FRBL01000010.1	190376	191899	+	WP_073086356.1			0 0 o	507					0	0	WP_073086358.1			0 0 o	336	93	WP_073086360.1			0 0 o	338	188	BaCT	236	493	4.56e-17
33	160	Capnocytophaga stomatis H2177	NZ_CP022387.1	1707794	1709239	-	WP_095896168.1			0 0 o	481	WP_095896169.1			0 0 o	231	218	WP_095896167.1			0 0 i	329	-29	WP_095896166.1			0 0 i	221	-14	BaCT	230	481	4.5e-15
34	278	Rudanella sp. HX-22-17	NZ_WELI01000003.1	348496	349887	-	WP_152124135.1		Neg: SP(Sec/SPI) (Pr: 0.755), Pos: SP(Sec/SPI) (Pr: 0.895)	0 Y n9-20c26/27o	463	WP_152124136.1			0 0 o	193	38	WP_152124134.1			0 0 o	335	3	WP_152124133.1			0 0 o	301	400	BaCT	170	460	2.21e-17
35	101	Maribacter polysiphoniae DSM 23514	NZ_QGGQ01000001.1	631945	634728	-	WP_109648704.1		Neg: SP(Sec/SPI) (Pr: 0.980), Pos: SP(Sec/SPI) (Pr: 0.821)	0 Y n6-15c20/21o	927	WP_109648705.1	300-384: cd00063 (FN3, Fibronectin type 3 domain; One of three types of internal repeats found in the plasma protein fibronectin.)	Pos: SP(Sec/SPI) (Pr: 0.494)	0 Y n18-26c31/32o	741	-4	WP_109648703.1			0 0 o	344	-4	WP_109648702.1		Pos: SP(Sec/SPI) (Pr: 0.629)	2 0 i14-33o67-84i	96	-14	BaCT	718	915	8.36e-12
36	158	Thermogemmatispora tikiterensis T81	NZ_MCIF01000002.1	355427	357637	+	WP_112425925.1			0 0 o	736	WP_112425923.1	64-140: pfam13699 (DUF4157, Domain of unknown function (DUF4157).)		0 0 o	196	72	WP_112425927.1	12-185: cd14014 (STKc_PknB_like, Catalytic domain of bacterial Serine/Threonine kinases, PknB and similar proteins.)		0 0 o	214	357	WP_112425929.1	4-172: pfam01872 (RibD_C, RibD C-terminal domain.)		0 0 o	180	81	BaCT	564	706	3.65e-12
37	153	Agarilytica rhodophyticola 017	NZ_CP020038.1	5179853	5181997	-	WP_086933190.1	292-417: pfam07591 (PT-HINT, Pretoxin HINT domain.)		1 0 i21-42o	714	WP_086933191.1		Neg: SP(Sec/SPI) (Pr: 0.994), Pos: SP(Sec/SPI) (Pr: 0.977)	0 Y n9-19c24/25o	197	14	WP_086933189.1			0 0 o	367	-1	WP_086933188.1		Neg: SP(Sec/SPI) (Pr: 0.992), Pos: SP(Sec/SPI) (Pr: 0.908)	0 Y n3-14c21/22o	99	37	BaCT	445	714	2.86e-44
38	106	Tamlana agarivorans JW-26	NZ_LXEI01000002.1	25507	31476	-	WP_067145672.1		Neg: SP(Sec/SPI) (Pr: 0.596), Pos: SP(Sec/SPI) (Pr: 0.721)	0 Y n13-24c28/29o	1989	WP_067145674.1			0 0 o	810	87	WP_067145671.1			0 0 o	337	8	WP_067145669.1			2 0 o115-134i258-281o	284	-4	BaCT	1713	1989	7.94e-46
39	185	Olleya sp. Bg11-27	NZ_CP025117.1	2426721	2432564	+	WP_101018251.1	284-369: cd00063 (FN3, Fibronectin type 3 domain; One of three types of internal repeats found in the plasma protein fibronectin.)	Neg: SP(Sec/SPI) (Pr: 0.973), Pos: SP(Sec/SPI) (Pr: 0.910)	0 Y n4-15c19/20o	1947	WP_101018250.1		Neg: SP(Sec/SPI) (Pr: 0.911), Pos: SP(Sec/SPI) (Pr: 0.626)	0 Y n5-15c19/20o	829	92	WP_101018252.1			0 0 o	343	1					0	99	BaCT	1646	1947	1.41e-46
40	82	Algoriphagus antarcticus DSM 15986	NZ_MSSW01000031.1	91537	96819	+	WP_086541701.1	306-381: pfam13699 (DUF4157, Domain of unknown function (DUF4157).)		6 0 o792-819i937-954o974-990i1261-1282o1288-1307i1328-1348o	1760	WP_086541700.1	122-198: pfam13699 (DUF4157, Domain of unknown function (DUF4157).)		0 0 o	379	173	WP_086541702.1	143-323: pfam13360 (PQQ_2, PQQ-like domain.)		0 0 o	372	1	WP_086541703.1		Neg: LIPO(Sec/SPII) (Pr: 0.995), Pos: LIPO(Sec/SPII) (Pr: 0.985)	0 Y n5-15c20/21o	313	540	BaCT	1606	1755	1.81e-10
41	83	Algoriphagus antarcticus DSM 15986	NZ_QUNF01000016.1	46134	51416	-	WP_086541701.1	306-381: pfam13699 (DUF4157, Domain of unknown function (DUF4157).)		6 0 o792-819i937-954o974-990i1261-1282o1288-1307i1328-1348o	1760	WP_086541700.1	122-198: pfam13699 (DUF4157, Domain of unknown function (DUF4157).)		0 0 o	379	173	WP_086541702.1	143-323: pfam13360 (PQQ_2, PQQ-like domain.)		0 0 o	372	1	WP_086541703.1		Neg: LIPO(Sec/SPII) (Pr: 0.995), Pos: LIPO(Sec/SPII) (Pr: 0.985)	0 Y n5-15c20/21o	313	540	BaCT	1606	1755	1.81e-10
42	29	Haliscomenobacter hydrossis DSM 1100	NC_015510.1	8142025	8151348	+	WP_013768713.1		Neg: SP(Sec/SPI) (Pr: 0.797), Pos: SP(Sec/SPI) (Pr: 0.773)	0 Y n9-20c25/26o	3107					0	0	WP_013768714.1			0 0 o	308	15	WP_013768715.1		Neg: SP(Sec/SPI) (Pr: 0.545)	0 Y n6-17c23/24o	198	29	BaCT	2844	3084	9.06e-15
43	63	Cellulophaga fucicola DSM 24786	NZ_FPIY01000001.1	857480	864376	+	WP_072302419.1	319-389: pfam16656 (Pur_ac_phosph_N, Purple acid Phosphatase, N-terminal domain.)	Neg: SP(Sec/SPI) (Pr: 0.813), Pos: SP(Sec/SPI) (Pr: 0.917)	0 Y n21-32c39/40o	2298	WP_084639105.1	120-279: COG3291 (COG3291, PKD repeat [Function unknown].)	Neg: LIPO(Sec/SPII) (Pr: 0.988), Pos: LIPO(Sec/SPII) (Pr: 0.986)	0 Y n8-19c24/25o	455	1	WP_072302420.1			0 0 o	356	0	WP_072302421.1		Neg: SP(Sec/SPI) (Pr: 0.890), Pos: SP(Sec/SPI) (Pr: 0.551)	0 Y n5-15c19/20o	285	38	BaCT	1987	2298	2.09e-45
44	215	Catenovulum sediminis WS1-A	NZ_CP041661.1	464559	470903	-	WP_143873598.1		Pos: SP(Sec/SPI) (Pr: 0.645)	0 Y n20-31c39/40o	2114	WP_143873601.1	1273-1501: NF000535 (MSCRAMM_SdrC, MSCRAMM family adhesin SdrC.); 2083-2334: NF000535 (MSCRAMM_SdrC, MSCRAMM family adhesin SdrC.)	Neg: SP(Sec/SPI) (Pr: 0.514), Pos: SP(Sec/SPI) (Pr: 0.712)	0 Y n21-32c37/38o	3539	6	WP_143873596.1			0 0 o	443	74	WP_143873594.1			0 0 o	1710	17	BaCT	1901	2095	6.12e-12
45	137	Salinivirga cyanobacteriivorans L21-Spi-D4	NZ_CP013118.1	306764	311590	-	WP_057951538.1	291-376: cd00063 (FN3, Fibronectin type 3 domain; One of three types of internal repeats found in the plasma protein fibronectin.)	Neg: SP(Sec/SPI) (Pr: 0.966), Pos: SP(Sec/SPI) (Pr: 0.954)	0 Y n8-19c24/25o	1608	WP_057951539.1	156-350: pfam09603 (Fib_succ_major, Fibrobacter succinogenes major domain (Fib_succ_major).)	Neg: LIPO(Sec/SPII) (Pr: 0.975), Pos: LIPO(Sec/SPII) (Pr: 0.994)	0 Y n10-21c25/26o	351	445	WP_057951537.1			0 0 o	92	-4					0	0	BaCT	1356	1476	5.78e-10
46	85	Terriglobus sp. TAA 43	NZ_JUGR01000001.1	393347	397885	+	WP_084214015.1	175-253: pfam13699 (DUF4157, Domain of unknown function (DUF4157).)		5 0 o982-1000i1007-1025o1037-1057i1069-1089o1112-1133i	1512	WP_052200189.1	135-212: pfam13699 (DUF4157, Domain of unknown function (DUF4157).)		0 0 o	484	9	WP_047487176.1	34-306: COG1520 (PQQ, Outer membrane protein assembly factor BamB, contains PQQ-like beta-propeller repeat [Cell wall/membrane/envelope biogenesis].)		0 0 o	351	32					0	0	BaCT	1338	1441	4.11e-12
47	34	Capnocytophaga cynodegmi DSM 19736 E6447	NZ_KB900722.1	393	5009	-	WP_018279509.1		Neg: SP(Sec/SPI) (Pr: 0.857), Pos: SP(Sec/SPI) (Pr: 0.499)	0 Y n7-14c21/22o	1538	WP_081615898.1	365-440: TIGR04183 (Por_Secre_tail, Por secretion system C-terminal sorting domain.); 103-139: pfam13573 (SprB, SprB repeat.); 27-63: pfam13573 (SprB, SprB repeat.)		0 0 o	440	94	WP_018279508.1			0 0 i	105	1					0	0	BaCT	1297	1538	1.11e-29
48	35	Capnocytophaga cynodegmi Ccyn_ATCC49044	NZ_CDOF01000046.1	86946	91562	-	WP_018279509.1		Neg: SP(Sec/SPI) (Pr: 0.857), Pos: SP(Sec/SPI) (Pr: 0.499)	0 Y n7-14c21/22o	1538	WP_081615898.1	365-440: TIGR04183 (Por_Secre_tail, Por secretion system C-terminal sorting domain.); 103-139: pfam13573 (SprB, SprB repeat.); 27-63: pfam13573 (SprB, SprB repeat.)		0 0 o	440	94	WP_041996379.1			0 0 i	335	1	WP_018279782.1			0 0 o	156	7	BaCT	1297	1538	1.11e-29
49	36	Capnocytophaga cynodegmi Ccy74	NZ_CDOG01000014.1	113090	117706	-	WP_018279509.1		Neg: SP(Sec/SPI) (Pr: 0.857), Pos: SP(Sec/SPI) (Pr: 0.499)	0 Y n7-14c21/22o	1538	WP_052457384.1	409-443: pfam13573 (SprB, SprB repeat.); 774-810: pfam13573 (SprB, SprB repeat.); 698-734: pfam13573 (SprB, SprB repeat.); 1036-1111: TIGR04183 (Por_Secre_tail, Por secretion system C-terminal sorting domain.)	Neg: SP(Sec/SPI) (Pr: 0.846), Pos: SP(Sec/SPI) (Pr: 0.532)	0 Y n4-12c17/18o	1111	94	WP_041996379.1			0 0 i	335	1	WP_018279782.1			0 0 o	156	7	BaCT	1297	1538	1.11e-29
50	139	Alistipes sp. ZOR0009	NZ_JTLD01000056.1	3401	8926	-	WP_047450929.1	1413-1538: pfam07591 (PT-HINT, Pretoxin HINT domain.); 296-378: cd00063 (FN3, Fibronectin type 3 domain; One of three types of internal repeats found in the plasma protein fibronectin.)	Neg: SP(Sec/SPI) (Pr: 0.936), Pos: SP(Sec/SPI) (Pr: 0.885)	0 Y n8-18c23/24o	1841	WP_047450930.1			0 0 o	550	77	WP_047450927.1			0 0 o	347	2	WP_047450925.1			0 0 o	238	399	BaCT	1561	1841	7.98e-43
51	159	Culturomica massiliensis Marseille-P2698	NZ_LT594621.1	3914072	3919495	+	WP_068691848.1		Neg: SP(Sec/SPI) (Pr: 0.865), Pos: SP(Sec/SPI) (Pr: 0.913)	0 Y n4-15c19/20o	1807	WP_068691846.1	688-724: pfam13573 (SprB, SprB repeat.)	Pos: SP(Sec/SPI) (Pr: 0.884)	0 Y n8-19c28/29o	2371	107	WP_068691849.1			0 0 o	330	2	WP_068691851.1			0 0 o	97	134	BaCT	1545	1805	7.44e-47
52	216	Culturomica massiliensis MGYG-HGUT-01551	NZ_CABKWI010000011.1	3914072	3919495	+	WP_068691848.1		Neg: SP(Sec/SPI) (Pr: 0.865), Pos: SP(Sec/SPI) (Pr: 0.913)	0 Y n4-15c19/20o	1807	WP_068691846.1	688-724: pfam13573 (SprB, SprB repeat.)	Pos: SP(Sec/SPI) (Pr: 0.884)	0 Y n8-19c28/29o	2371	107	WP_068691849.1			0 0 o	330	2	WP_148453404.1			0 0 o	103	116	BaCT	1545	1805	7.44e-47
53	194	Chitinophagaceae bacterium K23C18032701	NZ_QTJU01000014.1	63376	68835	-	WP_116849679.1	325-415: cd00063 (FN3, Fibronectin type 3 domain; One of three types of internal repeats found in the plasma protein fibronectin.)	Neg: SP(Sec/SPI) (Pr: 0.953), Pos: SP(Sec/SPI) (Pr: 0.967)	0 Y n26-38c43/44o	1819	WP_116849680.1		Neg: LIPO(Sec/SPII) (Pr: 0.837), Pos: LIPO(Sec/SPII) (Pr: 0.709)	0 Y n13-23c29/30o	586	-1	WP_116849678.1			0 0 o	327	35					0	0	BaCT	1545	1819	1.32e-42
54	22	Capnocytophaga sputigena D1179	NZ_CP022379.1	1610553	1610990	-	WP_095899479.1			0 0 o	145	WP_095898562.1			0 0 o	224	313	WP_095899478.1			0 0 o	215	395	WP_095899477.1			0 0 o	231	495	BaCT	2	145	5.99e-21
55	23	Capnocytophaga sputigena H6490	NZ_NIBW01000001.1	779882	780319	+	WP_095899479.1			0 0 o	145	WP_095898562.1			0 0 o	224	313	WP_095899478.1			0 0 o	215	395	WP_095899477.1			0 0 o	231	495	BaCT	2	145	5.99e-21
56	25	Capnocytophaga sputigena NCTC11097	NZ_LR134489.1	1684427	1684864	-	WP_095899479.1			0 0 o	145	WP_095898562.1			0 0 o	224	313	WP_095899478.1			0 0 o	215	395	WP_095899477.1			0 0 o	231	495	BaCT	2	145	5.99e-21
57	116	Capnocytophaga sp. oral taxon 329 str. F0087	NZ_KN389993.1	49892	50320	+	WP_009392894.1			0 0 o	142	WP_009392895.1			0 0 o	91	451	WP_084063416.1			0 0 o	388	3					0	0	BaCT	2	141	4.7e-22
58	118	Capnocytophaga sp. oral taxon 380 str. F0488	NZ_KB291200.1	42372	42806	+	WP_083477083.1			0 0 o	144					0	185	WP_009419784.1			0 0 o	354	2					0	71	BaCT	2	144	2.77e-21
59	132	Aquimarina sp. Aq78 Aquimarina sp. strain Aq78 assembly 01	NZ_OMKF01000047.1	38157	39164	+	WP_106794265.1		Neg: SP(Sec/SPI) (Pr: 0.951), Pos: SP(Sec/SPI) (Pr: 0.916)	0 Y n10-20c25/26o	335	WP_106794264.1		Neg: SP(Sec/SPI) (Pr: 0.736), Pos: SP(Sec/SPI) (Pr: 0.650)	0 Y n5-16c21/22o	1831	24	WP_106794266.1			0 0 o	342	-4	WP_106794267.1		Neg: LIPO(Sec/SPII) (Pr: 0.965), Pos: LIPO(Sec/SPII) (Pr: 0.948)	0 Y n6-14c19/20o	1622	126	BaCT	32	325	3.55e-14
60	133	Aquimarina sp. Aq78 Aquimarina sp. strain Aq78 assembly02	NZ_OMKA01000029.1	819987	820994	+	WP_106794265.1		Neg: SP(Sec/SPI) (Pr: 0.951), Pos: SP(Sec/SPI) (Pr: 0.916)	0 Y n10-20c25/26o	335	WP_106794264.1		Neg: SP(Sec/SPI) (Pr: 0.736), Pos: SP(Sec/SPI) (Pr: 0.650)	0 Y n5-16c21/22o	1831	24	WP_106794266.1			0 0 o	342	-4	WP_106794267.1		Neg: LIPO(Sec/SPII) (Pr: 0.965), Pos: LIPO(Sec/SPII) (Pr: 0.948)	0 Y n6-14c19/20o	1622	126	BaCT	32	325	3.55e-14
61	138	Aquimarina atlantica 22II-S11-z7	NZ_AQRA01000016.1	10196	11203	-	WP_034247335.1		Neg: SP(Sec/SPI) (Pr: 0.941), Pos: SP(Sec/SPI) (Pr: 0.925)	0 Y n10-20c25/26o	335	WP_131248890.1		Neg: SP(Sec/SPI) (Pr: 0.741), Pos: SP(Sec/SPI) (Pr: 0.649)	0 Y n5-16c21/22o	1816	24	WP_034247333.1			0 0 o	342	-4	WP_034247331.1		Neg: LIPO(Sec/SPII) (Pr: 0.964), Pos: LIPO(Sec/SPII) (Pr: 0.948)	0 Y n6-14c19/20o	1618	101	BaCT	32	325	2.75e-14
62	92	Tenacibaculum discolor IMLK18	NZ_RCVH01000004.1	78585	79565	-	WP_124589889.1		Neg: SP(Sec/SPI) (Pr: 0.989), Pos: SP(Sec/SPI) (Pr: 0.936)	0 Y n8-17c22/23o	326	WP_124589892.1	287-372: cd00063 (FN3, Fibronectin type 3 domain; One of three types of internal repeats found in the plasma protein fibronectin.)	Neg: SP(Sec/SPI) (Pr: 0.983), Pos: SP(Sec/SPI) (Pr: 0.886)	0 Y n5-15c20/21o	1776	28	WP_124589887.1			0 0 o	352	0	WP_124589884.1		Neg: SP(Sec/SPI) (Pr: 0.885), Pos: SP(Sec/SPI) (Pr: 0.845)	0 Y n5-16c21/22o	1536	42	BaCT	29	325	1.96e-16
63	160	Capnocytophaga stomatis H2177	NZ_CP022387.1	1706181	1706846	-	WP_095896166.1			0 0 i	221	WP_095896167.1			0 0 i	329	-14	WP_095896165.1			0 0 i	346	1	WP_095896164.1		Pos: SP(Sec/SPI) (Pr: 0.516)	2 0 o6-29i186-207o	241	67	BaCT	26	221	1.12e-21
64	179	Flavobacterium sp. IR1	NZ_NQOT01000408.1	193540	193836	-	WP_095382530.1			0 0 o	98	WP_095382531.1			0 0 o	326	209	WP_095382529.1			0 0 o	343	1	WP_095382528.1			0 0 o	159	471	BaCT	1	97	3.05e-10
65	12	Flavobacterium columnare NK01	NZ_MTDD01000072.1	8750	9472	+	WP_088401080.1			0 0 o	240	WP_088401078.1	144-289: COG1520 (PQQ, Outer membrane protein assembly factor BamB, contains PQQ-like beta-propeller repeat [Cell wall/membrane/envelope biogenesis].)		0 0 o	327	196	WP_133062843.1	131-278: pfam13360 (PQQ_2, PQQ-like domain.)		0 0 o	279	4					0	0	BaCT	1	235	5.56e-44
66	12	Flavobacterium columnare NK01	NZ_MTDD01000100.1	819	1265	-	WP_088401297.1			0 0 i	148	WP_088401299.1			0 0 o	346	20	WP_088401295.1			0 0 o	273	-1					0	0	BaCT	1	147	2.39e-18
67	126	Chryseobacterium sp. StRB126	NZ_AP014624.1	2308649	2309548	+	WP_045495631.1		Neg: SP(Sec/SPI) (Pr: 0.537), Pos: LIPO(Sec/SPII) (Pr: 0.560)	0 Y n7-16c21/22o	299	WP_084220963.1		Pos: SP(Sec/SPI) (Pr: 0.803)	0 Y n19-30c37/38o	1508	7	WP_045495633.1			0 0 o	328	-1	WP_045502251.1			0 0 o	74	207	BaCT	26	299	1.35e-20
68	126	Chryseobacterium sp. StRB126	NZ_AP014624.1	2312105	2312500	+	WP_045495637.1			0 0 o	131	WP_045495635.1			0 0 o	325	159	WP_045495639.1			0 0 o	328	-20	WP_045495641.1			0 0 i	136	-17	BaCT	26	100	2.19e-10
69	119	Capnocytophaga sp. oral taxon 412 str. F0487	NZ_AJZR01000013.1	357	731	-	WP_048746544.1			0 0 o	124					0	2124	WP_034575507.1			0 0 o	118	1					0	0	BaCT	8	124	2.04e-16
70	134	Capnocytophaga sp. oral taxon 863 str. F0517	NZ_KE992185.1	368	778	+	WP_021629654.1			0 0 o	136					0	84	WP_021629655.1			0 0 o	136	1	WP_021629656.1			0 0 o	218	-1	BaCT	2	136	5.34e-23
71	186	Chryseolinea flava SDU1-6	NZ_QMFY01000033.1	2799	3278	-	WP_112750164.1			0 0 o	159	WP_112750165.1	291-375: cd00063 (FN3, Fibronectin type 3 domain; One of three types of internal repeats found in the plasma protein fibronectin.)	Neg: SP(Sec/SPI) (Pr: 0.947), Pos: SP(Sec/SPI) (Pr: 0.737)	0 Y n6-16c21/22o	613	-7	WP_112750163.1			0 0 o	336	2	WP_133259789.1		Neg: SP(Sec/SPI) (Pr: 0.674), Pos: SP(Sec/SPI) (Pr: 0.774)	0 0 o	112	-4	BaCT	1	159	8.16e-25
72	203	Empedobacter sp. MRS2	NZ_SRPE01000008.1	87341	88282	+	WP_135836055.1		Neg: SP(Sec/SPI) (Pr: 0.745), Pos: SP(Sec/SPI) (Pr: 0.690)	0 Y n4-16c22/23o	313	WP_135836054.1		Neg: SP(Sec/SPI) (Pr: 0.804), Pos: SP(Sec/SPI) (Pr: 0.637)	0 Y n10-19c24/25o	1523	2	WP_135836056.1			0 0 o	333	-1	WP_135836057.1			0 0 o	119	165	BaCT	24	313	2.35e-60
73	208	Flavobacterium sp. ZT3R18	NZ_VJZS01000017.1	38381	39322	-	WP_143378418.1		Neg: LIPO(Sec/SPII) (Pr: 0.438), Pos: LIPO(Sec/SPII) (Pr: 0.592)	0 Y n21-29c35/36o	313	WP_143378424.1	291-375: cd00063 (FN3, Fibronectin type 3 domain; One of three types of internal repeats found in the plasma protein fibronectin.)	Neg: SP(Sec/SPI) (Pr: 0.522), Pos: SP(Sec/SPI) (Pr: 0.809)	1 Y n5-16c26/27o1465-1493i	1886	-26	WP_143378416.1			0 0 o	330	-4	WP_143378414.1			0 0 o	335	148	BaCT	42	313	5.08e-19
74	182	Myroides sp. N17-2	NZ_NSGJ01000034.1	36778	37548	-	WP_121966550.1			0 0 o	256	WP_121966551.1			0 0 o	233	93	WP_121966564.1			0 0 o	191	437					0	0	BaCT	1	256	1.55e-42
75	11	Flavobacterium columnare 1214	NZ_MTCY01000117.1	740	1105	-	WP_088445517.1			0 0 o	121	WP_088445518.1			0 0 o	131	-29	WP_133062998.1			0 0 o	247	-1					0	0	BaCT	12	121	1.1e-12
76	148	Dyadobacter jiangsuensis DSM 29057	NZ_PYAS01000016.1	208235	208672	-	WP_106598736.1			0 0 o	145	WP_106598737.1	15-145: pfam09346 (SMI1_KNR4, SMI1 / KNR4 family (SUKH-1).)		0 0 o	149	67	WP_106598735.1			0 0 o	308	129	WP_106598734.1	32-327: TIGR03300 (assembly_YfgL, outer membrane assembly lipoprotein YfgL.)	Neg: LIPO(Sec/SPII) (Pr: 0.971), Pos: LIPO(Sec/SPII) (Pr: 0.988)	0 Y n6-13c17/18o	366	119	BaCT	7	145	7.32e-14
77	22	Capnocytophaga sputigena D1179	NZ_CP022379.1	1648686	1649648	-	WP_095898581.1		Neg: SP(Sec/SPI) (Pr: 0.863), Pos: SP(Sec/SPI) (Pr: 0.537)	0 Y n7-17c22/23o	320	WP_095898582.1			0 0 o	180	-14	WP_095898580.1			0 0 o	321	11	WP_095898579.1			0 0 o	321	181	BaCT	29	285	1e-28
78	25	Capnocytophaga sputigena NCTC11097	NZ_LR134489.1	1721389	1722351	-	WP_095898581.1		Neg: SP(Sec/SPI) (Pr: 0.863), Pos: SP(Sec/SPI) (Pr: 0.537)	0 Y n7-17c22/23o	320	WP_126371202.1			0 0 o	180	-14	WP_095898580.1			0 0 o	321	11	WP_095898579.1			0 0 o	321	181	BaCT	29	285	1e-28
79	111	Pseudobacter ginsenosidimutans DSM 18116	NZ_SGXA01000001.1	2698094	2698852	-	WP_130540477.1			0 0 o	252	WP_130540478.1	28-156: TIGR02542 (T_forsyth_147, TANFOR domain.)	Neg: SP(Sec/SPI) (Pr: 0.971), Pos: SP(Sec/SPI) (Pr: 0.941)	0 Y n7-18c23/24o	1425	170	WP_130540476.1			0 0 o	255	223	WP_130540475.1		Neg: SP(Sec/SPI) (Pr: 0.913), Pos: SP(Sec/SPI) (Pr: 0.751)	0 Y n4-15c20/21o	221	2	BaCT	1	244	1.04e-12
80	213	Pseudobacter ginsenosidimutans Gsoil 221	NZ_CP042431.1	6224085	6224843	-	WP_130540477.1			0 0 o	252	WP_147122350.1			0 0 o	366	170	WP_130540476.1			0 0 o	255	223	WP_130540475.1		Neg: SP(Sec/SPI) (Pr: 0.913), Pos: SP(Sec/SPI) (Pr: 0.751)	0 Y n4-15c20/21o	221	2	BaCT	1	244	1.04e-12
81	212	Flammeovirga kamogawensis YS10	NZ_VKDA01000003.1	59774	60511	-	WP_144076955.1			0 0 o	245	WP_144076957.1			0 0 o	111	536	WP_144076954.1			0 0 o	298	170					0	0	BaCT	2	244	4.62e-46
82	187	Aquimarina sediminis w01	NZ_POYJ01000001.1	882868	883911	-	WP_103068639.1			0 0 o	347	WP_103068640.1	11-121: pfam14568 (SUKH_6, SMI1-KNR4 cell-wall.)		0 0 o	132	168	WP_103068638.1			0 0 o	354	3					0	0	BaCT	58	346	7.82e-38
83	112	Aquimarina macrocephali JAMB N27	NZ_JACA01000050.1	68535	69581	+	WP_024772445.1		Neg: SP(Sec/SPI) (Pr: 0.940), Pos: SP(Sec/SPI) (Pr: 0.930)	0 Y n8-19c24/25o	348	WP_024772444.1		Neg: SP(Sec/SPI) (Pr: 0.736), Pos: SP(Sec/SPI) (Pr: 0.650)	0 Y n5-16c21/22o	1622	11	WP_024772446.1			0 0 o	353	-4	WP_024772447.1		Neg: LIPO(Sec/SPII) (Pr: 0.966), Pos: LIPO(Sec/SPII) (Pr: 0.950)	0 Y n6-14c19/20o	1623	201	BaCT	45	348	6.95e-45
84	138	Aquimarina atlantica 22II-S11-z7	NZ_AQRA01000001.1	790590	790925	-	WP_034238704.1			0 0 o	111	WP_034239305.1	6-125: cl21454 (NADB_Rossmann, Rossmann-fold NAD(P)(+)-binding proteins.)		0 0 o	125	458	WP_034238702.1			1 0 o287-310i	353	83	WP_034239304.1	7-73: cl01048 (Barstar_like, N/A.)		0 0 i	94	166	BaCT	3	93	1.91e-10
85	135	Dokdonia sp. PRO95	NZ_CM001837.1	255660	256544	+	WP_035334203.1		Neg: SP(Sec/SPI) (Pr: 0.730), Pos: LIPO(Sec/SPII) (Pr: 0.519)	0 Y n6-16c20/21o	294	WP_035334202.1	285-352: pfam00041 (fn3, Fibronectin type III domain.)	Neg: SP(Sec/SPI) (Pr: 0.902), Pos: SP(Sec/SPI) (Pr: 0.774)	0 Y n5-15c20/21o	1750	7	WP_035334204.1	101-308: pfam13360 (PQQ_2, PQQ-like domain.)		0 0 o	363	-1	WP_051583761.1		Neg: SP(Sec/SPI) (Pr: 0.794), Pos: SP(Sec/SPI) (Pr: 0.670)	0 Y n5-16c21/22o	1632	9	BaCT	24	283	6.54e-20
86	89	Niastella koreensis GR20-10	NC_016609.1	2104512	2105483	+	WP_014217984.1		Neg: SP(Sec/SPI) (Pr: 0.709), Pos: SP(Sec/SPI) (Pr: 0.709)	0 Y n8-18c23/24o	323	WP_014217983.1	33-156: TIGR02542 (T_forsyth_147, TANFOR domain.); 295-370: pfam00041 (fn3, Fibronectin type III domain.)	Neg: SP(Sec/SPI) (Pr: 0.947), Pos: SP(Sec/SPI) (Pr: 0.887)	0 Y n7-18c23/24o	1437	11	WP_014217985.1			0 0 o	340	-1	WP_014217986.1	255-784: pfam02128 (Peptidase_M36, Fungalysin metallopeptidase (M36).); 466-578: cd04818 (PA_subtilisin_1, PA_subtilisin_1: Protease-associated domain containing subtilisin-like proteases, subgroup 1.); 1201-1272: TIGR04183 (Por_Secre_tail, Por secretion system C-terminal sorting domain.)	Neg: SP(Sec/SPI) (Pr: 0.980), Pos: SP(Sec/SPI) (Pr: 0.945)	0 Y n4-15c23/24o	1273	164	BaCT	27	321	5.42e-60
87	90	Niastella koreensis DSM 17620	NZ_LWBO01000077.1	29137	30108	-	WP_014217984.1		Neg: SP(Sec/SPI) (Pr: 0.709), Pos: SP(Sec/SPI) (Pr: 0.709)	0 Y n8-18c23/24o	323	WP_014217983.1	33-156: TIGR02542 (T_forsyth_147, TANFOR domain.); 295-370: pfam00041 (fn3, Fibronectin type III domain.)	Neg: SP(Sec/SPI) (Pr: 0.947), Pos: SP(Sec/SPI) (Pr: 0.887)	0 Y n7-18c23/24o	1437	11	WP_014217985.1			0 0 o	340	-1	WP_014217986.1	255-784: pfam02128 (Peptidase_M36, Fungalysin metallopeptidase (M36).); 466-578: cd04818 (PA_subtilisin_1, PA_subtilisin_1: Protease-associated domain containing subtilisin-like proteases, subgroup 1.); 1201-1272: TIGR04183 (Por_Secre_tail, Por secretion system C-terminal sorting domain.)	Neg: SP(Sec/SPI) (Pr: 0.980), Pos: SP(Sec/SPI) (Pr: 0.945)	0 Y n4-15c23/24o	1273	164	BaCT	27	321	5.42e-60
88	14	Marivirga tractuosa DSM 4126	NC_014759.1	347264	348085	+	WP_041649387.1			0 0 o	273					0	0	WP_013452417.1			0 0 o	338	0	WP_013452418.1			2 0 i12-36o164-190i	230	-4	BaCT	18	273	2.53e-44
89	72	Fluviicola taffensis DSM 16823	NC_015321.1	358527	359306	-	WP_043023571.1			0 0 o	259	WP_043023572.1		Neg: SP(Sec/SPI) (Pr: 0.727), Pos: SP(Sec/SPI) (Pr: 0.816)	0 Y n3-14c22/23o	110	53	WP_013685122.1			0 0 o	337	1	WP_013685121.1		Neg: SP(Sec/SPI) (Pr: 0.717), Pos: SP(Sec/SPI) (Pr: 0.742)	0 Y n3-14c19/20o	114	0	BaCT	61	258	8.15e-28
90	17	Capnocytophaga ochracea DSM 7271	NC_013162.1	1454959	1455588	+	WP_015782406.1			0 0 o	209	WP_015782405.1			0 0 o	147	48	WP_015782407.1			0 0 o	346	1	WP_015782408.1			0 0 o	90	30	BaCT	1	209	2.03e-32
91	11	Flavobacterium columnare 1214	NZ_MTCY01000096.1	682	1161	-	WP_088445490.1			0 0 i	159	WP_088445491.1			0 0 o	346	20					0	4					0	0	BaCT	1	157	5.85e-21
92	77	Capnocytophaga sp. ChDC OS43	NZ_CP022022.1	2207992	2208399	+	WP_088595308.1			0 0 o	135	WP_088595307.1			0 0 o	223	2961					0	1	WP_088594363.1			0 0 o	225	-1	BaCT	2	135	2.3e-22
93	18	Capnocytophaga ochracea 490_CAPN	NZ_JVFB01000041.1	7033	7407	-	WP_048746544.1			0 0 o	124					0	2124					0	1	WP_048746499.1			0 0 o	217	-1	BaCT	8	124	2.04e-16
94	19	Capnocytophaga ochracea NCTC11545	NZ_UAVS01000006.1	21698	22105	+	WP_111973040.1			0 0 o	135					0	2073					0	1	WP_111972903.1			0 0 o	225	-1	BaCT	2	135	7.1e-23
95	86	Capnocytophaga leadbetteri DSM 22902	NZ_QBKG01000004.1	374	796	+	WP_107781793.1			0 0 o	140					0	105					0	1	WP_107781795.1			0 0 o	220	-1	BaCT	2	140	1.8e-21
96	117	Capnocytophaga sp. oral taxon 326 str. F0382	NZ_KB291460.1	511	921	-	WP_009414236.1			0 Y n7-18c22/23o	136					0	-17					0	1					0	0	BaCT	34	136	1.63e-14
97	134	Capnocytophaga sp. oral taxon 863 str. F0517	NZ_KE992173.1	5599	6018	+	WP_081695762.1			0 0 o	139					0	764					0	3					0	0	BaCT	2	138	8.67e-23

## Sheet: Description
Column	Description
SN	Serial number
Genome ID	Genome ID
Genome Name	Genome name
Genomic Accession	Genomic accession
Start	Starting position
End	Ending position
Strand	Strand
Protein Accession	Protein accession
CD	Protein conserved domains
SignalP	Protein signal peptide
Phobius	Protein transmembrane domains
Length	Protein length
Operon Upstream Protein	Operon Upstream protein accession
CD	Operon Upstream protein conserved domains
SignalP	Operon Upstream protein signal peptide
Phobius	Operon Upstream protein transmembrane domains
Operon Upstream Length	Operon Upstream protein length
Operon Upstream Distance	Operon Upstream protein distance from protein
Operon Down1 Protein	Operon downstream 1 protein accession
CD	Operon downstream 1 protein conserved domains
SignalP	Operon downstream 1 protein signal peptide
Phobius	Operon downstream 1 protein transmembrane domains
Operon Down1 Length	Operon downstream 1 protein length
Operon Down1 Distance	Operon downstream 1 protein distance from protein
Operon Down2 Protein	Operon downstream 2 protein accession
CD	Operon downstream 2 protein conserved domains
SignalP	Operon downstream 2 protein signal peptide
Phobius	Operon downstream 2 protein transmembrane domains
Operon Down2 Length	Operon downstream 2 protein length
Operon Down2 Distance	Operon downstream 2 protein distance from protein
Domain	Domain name
Domain Start	Domain starting position
Domain End	Domain ending position
Evalue	Domain E-value
