# Supplementary material for: A novel class of polymorphic toxins in Bacteroidetes
Source: Life Sci Alliance. 2020 Mar 13;3(4):e201900631. doi: 10.26508/lsa.201900631 (PMC7073777; doi:10.26508/lsa.201900631)
Supplement: Supplementary file 5 [file LSA-2019-00631_Supplemental_Data_5.xlsx]

## Sheet: T9SS
		T9SS Core	T9SS Core	T9SS Core	T9SS Core	T9SS Core	T9SS Related	T9SS Cargo	T9SS Cargo
		GldK	GldL	GldM	GldN	SprA	SprB	Type A CTD	Type B CTD
Genome_ID	Genome_Name	TIGR03525	TIGR03513	TIGR03517	TIGR03523	TIGR04189	pfam13573	TIGR04183	TIGR04131	Core >0	SprB >0	CTD >0
11	Chryseobacterium indoltheticum ATCC 27950	2	1	1	1	1	7	65	15	5	0	2
12	Chryseobacterium indoltheticum ATCC 27950	2	1	1	1	1	6	65	15	5	1	2
13	Chryseobacterium indoltheticum NCTC13560	2	1	1	1	1	7	65	15	5	1	2
14	Myroides odoratus DSM 2801	2	1	1	1	1	1	22	23	5	1	2
15	Myroides odoratus NCTC11036	2	1	1	1	1	1	23	23	5	1	2
17	Pseudomonas fluorescens AU6026	2	0	0	0	0	0	0	0	1	1	0
18	Pseudomonas fluorescens AU6308	2	0	0	0	0	0	0	0	1	0	0
20	Pseudomonas fluorescens Ps_22	2	0	0	0	0	0	0	0	1	0	0
27	Pseudomonas fluorescens 11293	2	0	0	0	0	0	0	0	1	0	0
49	Cellulophaga lytica DSM 7489	3	1	1	1	1	6	13	15	5	0	2
50	Cellulophaga lytica HI1	3	1	1	1	1	6	15	16	5	1	2
51	Flavobacterium johnsoniae CI04	4	1	1	2	1	4	36	10	5	1	2
52	Flavobacterium johnsoniae JH0041	4	1	1	2	2	6	51	10	5	1	2
53	Flavobacterium johnsoniae JH0037	4	1	1	2	2	6	51	11	5	1	2
54	Flavobacterium johnsoniae DSM 6792	5	1	1	2	1	6	50	10	5	1	2
55	Aquimarina latercula DSM 2041	4	3	2	1	1	4	135	10	5	1	2
56	Marinilabilia salmonicolor JCM 21150	3	2	1	1	1	3	34	10	5	1	2
57	Marinilabilia salmonicolor JCM 21150	3	2	1	1	0	1	26	7	4	1	2
58	Flavobacterium hydatis DSM 2063	3	2	2	1	1	7	42	18	5	1	2
59	Flavobacterium hydatis ATCC 29551	3	1	2	1	1	7	42	21	5	1	2
62	Chitinophaga sancti DSM 784	4	1	2	1	2	7	43	31	5	1	2
63	Bergeyella zoohelcum ATCC 43767	3	1	1	1	1	2	26	3	5	1	2
64	Bergeyella zoohelcum NCTC11660	3	1	1	1	1	2	25	3	5	1	2
67	Capnocytophaga sputigena ATCC 33612	3	1	1	1	1	3	2	6	5	1	2
68	Capnocytophaga sputigena KC1668	3	1	1	1	1	6	1	11	5	1	2
69	Capnocytophaga sputigena H6490	3	1	1	1	1	5	1	12	5	1	2
70	Capnocytophaga sputigena NCTC11653	3	1	1	1	1	6	1	10	5	1	2
71	Marivirga sericea DSM 4125	2	2	2	1	1	8	48	15	5	1	2
89	Tannerella forsythia 92A2	2	1	1	1	1	0	41	1	5	1	2
90	Tannerella forsythia ATCC 43037	2	1	1	1	1	0	31	1	5	0	2
91	Tannerella forsythia KS16	2	1	1	1	1	0	38	1	5	0	2
92	Tannerella forsythia 3313	2	1	1	1	1	0	37	1	5	0	2
93	Tannerella forsythia 9610	2	1	1	1	1	0	33	1	5	0	2
94	Tannerella forsythia WW11663	2	1	1	1	1	0	36	1	5	0	2
95	Tannerella forsythia WW10960	2	1	1	1	1	0	35	1	5	0	2
97	Tannerella forsythia ATCC 43037	2	1	1	1	1	0	34	1	5	0	2
98	Tannerella forsythia UB22 UB22	2	1	1	1	1	0	34	1	5	0	2
99	Tannerella forsythia UB4 UB4	2	1	1	1	1	0	39	1	5	0	2
100	Tannerella forsythia UB20 UB20	2	1	1	1	1	0	34	1	5	0	2
101	Capnocytophaga canimorsus Cc5	2	1	1	1	1	4	1	12	5	0	2
102	Capnocytophaga canimorsus Cc11	3	1	1	1	1	5	1	10	5	1	2
103	Capnocytophaga canimorsus Cc12	3	1	0	1	1	4	1	8	4	1	2
104	Capnocytophaga canimorsus Cc2	3	1	1	1	1	4	1	6	5	1	2
105	Capnocytophaga canimorsus 7120	4	1	1	1	1	4	1	12	5	1	2
106	Capnocytophaga canimorsus NCTC12242	4	1	1	1	1	4	1	12	5	1	2
107	Capnocytophaga canimorsus NCTC11921	3	1	1	1	1	4	1	12	5	1	2
108	Capnocytophaga cynodegmi DSM 19736 E6447	7	1	1	1	1	4	2	9	5	1	2
109	Capnocytophaga cynodegmi Ccyn_ATCC49044	7	1	1	1	1	4	2	8	5	1	2
110	Capnocytophaga cynodegmi Ccy74	7	1	1	1	1	3	1	6	5	1	2
111	Ornithobacterium rhinotracheale DSM 15997	2	2	2	1	1	1	6	2	5	1	2
112	Ornithobacterium rhinotracheale ORT-UMN 88	2	2	2	1	1	1	6	2	5	1	2
113	Ornithobacterium rhinotracheale H06-030791	2	2	2	1	1	1	6	2	5	1	2
116	Flavobacterium pectinovorum ATCC 19366	3	1	1	2	2	6	50	13	5	1	2
117	Flavobacterium pectinovorum DSM 6368	3	1	1	2	2	6	48	12	5	1	2
151	Capnocytophaga haemolytica CCUG 32990	1	1	1	1	1	5	2	6	5	1	2
152	Capnocytophaga haemolytica NCTC12947	2	1	1	1	1	5	2	6	5	1	2
156	Gelidibacter algens ACAM 536	3	1	2	1	1	4	48	10	5	1	2
157	Gelidibacter algens DSM 12408	3	1	2	1	1	4	45	9	5	1	2
168	Cellulophaga algicola DSM 14237	10	1	1	1	1	6	13	18	5	1	2
172	Flexithrix dorotheae DSM 6795	11	3	4	2	2	1	116	21	5	1	2
173	Lewinella cohaerens DSM 23179	7	1	2	2	2	46	302	57	5	1	2
177	Cellulophaga baltica 4	3	1	1	1	1	4	18	15	5	1	2
178	Cellulophaga baltica 13	6	2	1	1	1	6	21	14	5	1	2
179	Cellulophaga baltica 18	4	1	1	1	1	4	19	18	5	1	2
180	Cellulophaga baltica NN016038	4	1	1	1	1	6	18	18	5	1	2
181	Cellulophaga baltica DSM 24729	7	1	1	1	1	5	18	15	5	1	2
182	Cellulophaga fucicola DSM 24786	3	2	1	1	1	6	15	15	5	1	2
183	Chitinophaga pinensis DSM 2588	7	1	1	1	2	11	54	37	5	1	2
188	Hymenobacter chitinivorans DSM 11115	4	1	1	1	2	1	135	8	5	1	2
189	Flavobacterium psychrophilum DK095	2	1	1	1	1	1	34	6	5	1	2
190	Flavobacterium psychrophilum FI146	2	1	1	1	1	2	28	7	5	1	2
191	Flavobacterium psychrophilum 15-SE027_S5_R1.fastq.gz	2	1	1	1	1	2	47	9	5	1	2
192	Flavobacterium psychrophilum 19-SE055_S7_R1.fastq.gz	2	1	1	1	1	2	34	8	5	1	2
193	Flavobacterium psychrophilum 81-SE571_S23_R1.fastq.gz	2	1	1	1	1	2	39	9	5	1	2
195	Tenacibaculum mesophilum HMG1	2	1	2	1	1	3	13	12	5	1	2
196	Tenacibaculum ovolyticum DSM 18103	2	1	2	0	1	2	35	9	4	1	2
198	Chitinophaga filiformis DSM 527	5	1	1	1	1	17	66	34	5	1	2
199	Tenacibaculum maritimum TM-KORJJ	2	1	1	1	1	2	46	9	5	1	2
200	Tenacibaculum maritimum NCIMB 2154 NCIMB 2154T	2	1	1	1	1	2	45	9	5	1	2
203	Sporocytophaga myxococcoides PG-01	5	1	2	2	1	16	212	33	5	1	2
205	Capnocytophaga sp. ChDC OS43	2	1	1	1	1	6	3	10	5	1	2
210	Aquimarina muelleri DSM 19832	2	1	1	1	1	3	47	7	5	1	2
212	Tenacibaculum lutimaris DSM 16505	2	1	2	1	1	3	6	7	5	1	2
213	Alkaliflexus imshenetskii DSM 15055 Z-7010	3	1	1	1	1	2	48	9	5	1	2
215	Leadbetterella byssophila DSM 17132	3	1	1	1	1	2	24	4	5	1	2
217	Massilia plicata DSM 17505	5	0	0	0	0	1	0	0	1	1	0
218	Aquimarina brevivitae DSM 17196	5	1	1	1	2	6	55	7	5	1	2
220	Niastella yeongjuensis DSM 17621	10	1	2	1	1	7	87	24	5	1	2
221	Niastella yeongjuensis DSM 17621	10	1	2	1	1	7	87	24	5	1	2
222	Niastella koreensis GR20-10	9	1	6	1	2	6	114	35	5	1	2
223	Niastella koreensis DSM 17620	9	1	6	1	2	6	112	35	5	1	2
227	Flavobacterium aquidurense RC62	3	1	1	2	1	5	60	13	5	1	2
228	Dyadobacter beijingensis DSM 21582	6	1	1	1	1	2	116	11	5	1	2
230	Runella limosa DSM 17973	4	1	2	1	1	4	73	18	5	1	2
231	Olivibacter sitiensis DSM 17696	6	1	1	2	1	0	0	1	5	1	1
233	Flavobacterium hercynium DSM 18292	3	2	2	1	1	6	43	14	5	0	2
235	Nubsella zeaxanthinifaciens TDMA-5	3	1	0	2	1	2	37	12	4	1	2
236	Chryseobacterium lathyri KCTC 22544	2	2	1	1	1	3	72	11	5	1	2
239	Pedobacter insulae DSM 18684	4	1	1	1	1	0	3	5	5	1	2
240	Flavobacterium terrae DSM 18829	3	1	3	1	1	3	61	10	5	0	2
246	Pedobacter agri PB92	3	1	0	1	1	0	3	10	4	1	2
247	Flavobacterium anhuiense RCM74	3	1	1	2	1	2	41	12	5	0	2
250	Filimonas lacunae NBRC 104114	4	1	2	1	3	4	38	60	5	1	2
251	Filimonas lacunae DSM 21054	4	1	2	1	3	3	38	58	5	1	2
252	Lewinella agarilytica DSM 24740	6	1	4	2	2	17	181	35	5	1	2
253	Spirosoma panaciterrae DSM 21099	6	1	1	1	3	7	52	16	5	1	2
256	Solitalea koreensis DSM 21342	3	1	1	1	1	5	4	8	5	1	2
257	Mucilaginibacter gossypii Gh-67	4	1	1	1	1	2	8	10	5	1	2
259	Siphonobacter aquaeclarae DSM 21668	5	1	2	1	1	1	74	6	5	1	2
260	Aquimarina spongiae DSM 22623	5	1	1	1	1	5	72	12	5	1	2
262	Chitinophaga rupis DSM 21039	5	1	1	1	1	9	57	30	5	1	2
263	Pedobacter namyangjuensis 5G38	3	2	1	1	1	1	2	15	5	1	2
266	Fibrella aestuarina BUZ 2	5	1	1	1	1	1	47	14	5	1	2
270	Pedobacter yonginense KCTC22721	4	1	1	1	1	1	4	10	5	1	2
272	Pseudobacter ginsenosidimutans DSM 18116	3	1	1	1	2	4	102	11	5	1	2
273	Fibrisoma limi BUZ 3	6	1	2	1	1	3	57	17	5	1	2
274	Aquimarina macrocephali JAMB N27	4	1	1	1	1	4	67	11	5	1	2
277	Chryseobacterium culicis DSM 23031	2	1	1	1	1	3	92	13	5	1	2
278	Sphingobacterium wenxiniae DSM 22789	4	1	1	1	1	1	1	8	5	1	2
279	Pedobacter ginsenosidimutans KACC 14530	6	1	1	1	1	0	5	7	5	1	2
280	Flavobacterium ginsenosidimutans THG 01	3	1	1	2	2	9	40	10	5	0	2
281	Ohtaekwangia koreensis DSM 25262	6	2	2	1	3	14	76	23	5	1	2
283	Capnocytophaga sp. oral taxon 338 str. F0234	3	1	1	1	1	3	1	3	5	1	2
287	Chryseobacterium sp. CH1	2	1	2	1	1	4	107	11	5	1	2
288	Chryseobacterium sp. CH25	2	1	2	1	1	4	106	12	5	1	2
291	Muricauda beolgyonensis KCTC 23501	4	1	2	1	1	4	8	13	5	1	2
292	Chryseobacterium sp. StRB126	2	1	2	1	1	2	102	10	5	1	2
293	Fulvivirga imtechensis AK7	5	1	1	1	2	11	83	24	5	1	2
296	Flavobacterium araucananum DSM 24704	3	1	1	2	1	7	57	13	5	1	2
297	Flavobacterium araucananum DSM 24704	3	1	1	2	1	6	58	14	5	1	2
298	Chryseolinea serpens DSM 24574	8	1	1	1	1	7	69	23	5	1	2
299	Muricauda taeanensis JCM 17757	6	1	1	1	1	7	10	17	5	1	2
301	Chryseobacterium viscerum 687B-08	2	1	1	1	1	3	104	14	5	1	2
304	Riemerella columbipharyngis DSM 24015	2	1	2	1	1	1	16	3	5	1	2
305	Catalinimonas alkaloidigena DSM 25186	4	2	2	1	1	2	150	15	5	1	2
307	Pseudarcicella hirudinis E92,LMG 26720,CCM 7988	4	1	3	1	1	3	42	9	5	1	2
308	Aquimarina agarilytica ZC1	3	2	1	1	0	2	137	12	4	1	2
315	Aquimarina sp. Aq135 Aquimarina sp. strain Aq135	3	1	1	1	1	4	58	16	5	1	2
316	Aquimarina sp. Aq78 Aquimarina sp. strain Aq78 assembly 01	4	1	1	1	2	4	84	11	5	1	2
317	Aquimarina sp. Aq78 Aquimarina sp. strain Aq78 assembly02	4	1	1	1	1	3	83	13	5	1	2
318	Aquimarina sp. Aq349 Aquimarina sp. strain Aq349	5	2	1	1	1	8	89	15	5	1	2
319	Aquimarina sp. Aq349 Aquimarina sp. Aq3491	5	2	1	1	1	10	87	16	5	1	2
320	Spirosoma aerolatum KACC 17939	6	1	1	1	1	6	56	15	5	1	2
322	Aquimarina sp. MAR_2010_214 Mar_2010_214	5	1	2	1	1	5	80	18	5	1	2
324	Pedobacter sp. R20-19	4	1	1	1	1	1	5	8	5	1	2
325	Aquimarina pacifica SW150	4	1	1	1	1	6	86	8	5	1	2
326	Flavobacterium sp. URHB0058	3	2	1	1	1	4	25	13	5	1	2
327	Aquimarina atlantica 22II-S11-z7	5	1	1	1	1	9	66	13	5	1	2
330	Spirosoma radiotolerans DG5A	5	1	1	1	1	7	59	14	5	1	2
331	Chitinophaga jiangningensis DSM 27406	6	1	2	1	1	3	30	25	5	1	2
332	Aquimarina megaterium XH134	5	2	1	1	1	7	77	8	5	1	2
333	Aquimarina megaterium EL33	5	2	1	1	1	8	89	16	5	1	2
334	Spirosoma oryzae DSM 28354	5	1	1	1	1	3	53	8	5	1	2
335	Flavisolibacter tropicus LCS9	4	1	2	1	2	6	64	19	5	1	2
336	Cellulophaga sp. E6(2014)	8	1	1	1	1	6	16	15	5	1	2
337	Chryseobacterium sp. CF365	2	1	1	1	1	4	103	12	5	1	2
344	Flectobacillus sp. BAB-3569	5	1	1	1	1	0	37	10	5	1	2
346	Bosea vaviloviae Vaf18	1	0	0	0	0	0	1	0	1	0	1
348	Sphingobacteriaceae bacterium DW12	4	1	1	1	1	0	1	4	5	0	2
351	Flavobacterium sp. MEB061	3	1	1	2	1	10	59	11	5	0	2
352	Dyadobacter jiangsuensis DSM 29057	4	2	1	1	1	2	133	7	5	1	2
354	Chryseobacterium limigenitum SUR2	3	1	1	1	1	4	86	16	5	1	2
361	Pseudomonas lactis FSL E2-0548	2	0	0	0	0	0	0	0	1	1	0
364	Pedobacter sp. BMA	5	1	1	1	1	0	3	13	5	0	2
365	Lentimicrobium saccharophilum TBC1	3	1	1	3	1	12	169	13	5	0	2
368	Flavobacterium sp. VMW	4	1	1	2	1	5	49	11	5	1	2
369	Flavobacterium sp. NLM	4	1	1	2	1	6	49	11	5	1	2
372	Niastella vici DJ57	9	1	3	1	2	10	144	43	5	1	2
373	Aquimarina sp. AD1	3	4	2	1	1	2	120	13	5	1	2
375	Flavobacterium sp. Leaf82	3	1	1	2	1	8	53	14	5	1	2
377	Dyadobacter sp. Leaf189	4	1	1	1	1	1	62	11	5	1	2
381	Arsenicibacter rosenii SM-1	7	1	1	1	1	4	51	16	5	1	2
382	Flavobacterium crassostreae LPB0076	2	1	1	1	1	1	17	2	5	1	2
383	Flavobacterium crassostreae LPB0076	2	1	1	1	1	2	19	5	5	1	2
385	Mucilaginibacter pedocola TBZ30	3	1	1	2	1	0	7	32	5	1	2
390	Chryseobacterium sp. MYb7	2	1	1	1	1	3	100	12	5	0	2
394	bacterium A37T11	5	1	1	2	1	0	1	0	5	1	1
397	Aquimarina sp. AU58 Aquimarina_sp_AU58	5	1	1	1	1	7	80	17	5	0	2
399	Chitinophaga sp. YR573	4	1	3	1	2	14	75	38	5	1	2
400	Chitinophaga sp. YR627	6	1	1	1	1	11	59	37	5	1	2
401	Mucilaginibacter sp. OK283	4	3	2	2	2	2	9	14	5	1	2
403	Chitinophaga sp. CF118	4	1	1	1	2	9	69	27	5	1	2
404	Cellulophaga sp. W5C	3	1	1	1	1	7	16	15	5	1	2
407	Tenacibaculum agarivorans HZ1	3	1	2	1	1	7	113	9	5	1	2
413	[Flexibacter] sp. ATCC 35208	5	1	1	1	2	6	49	34	5	1	2
414	[Flexibacter] sp. ATCC 35103	4	1	1	2	1	7	53	16	5	1	2
415	Flavobacterium sp. LM4	3	1	2	1	2	5	74	9	5	1	2
416	Labilibaculum manganireducens 59.10-2M	5	2	1	1	1	4	16	10	5	1	2
418	Halomonas sp. 'Soap Lake #6'	0	1	0	0	0	0	0	0	1	1	0
420	Halomonas sp. 'Soap Lake #7'	0	1	0	0	0	0	0	0	1	0	0
421	Geofilum rhodophaeum HF401	3	2	1	1	1	3	61	10	5	0	2
423	Flavobacterium sp. ACN2	4	1	1	2	1	6	35	12	5	1	2
425	Sphingobacteriaceae bacterium GW460-11-11-14-LB5	5	1	2	1	1	0	6	15	5	1	2
429	Larkinella knui KCTC42998	6	1	1	1	2	2	54	15	5	0	2
430	Larkinella rosea KCTC52004	8	2	2	1	2	2	85	15	5	1	2
431	Flavobacterium sp. IR1	3	2	4	1	2	9	40	12	5	1	2
432	Chryseobacterium sp. 7	2	1	1	1	1	2	88	12	5	1	2
442	Olleya sp. Bg11-27	2	3	2	1	1	5	62	18	5	1	2
443	Tenacibaculum sp. Bg11-29	2	1	1	1	1	6	43	15	5	1	2
444	Chryseolinea flava SDU1-6	5	2	1	1	1	5	107	18	5	1	2
445	Tamlana sp. UJ94	3	1	1	1	1	2	58	5	5	1	2
446	Aquimarina sediminis w01	5	3	1	1	1	9	68	20	5	1	2
448	Aquimarina sp. AU119 Aquimarina sp. AU119	4	3	1	1	1	7	99	18	5	1	2
457	Flavobacterium sp. 103	3	1	1	1	1	4	16	13	5	1	2
458	Pedobacter sp. OK291	5	1	1	1	1	0	8	15	5	1	2
460	Pedobacter sp. YR510	4	1	1	1	1	0	3	12	5	0	2
463	Flavobacterium sp. WLB	4	1	1	2	1	5	47	9	5	0	2
464	Flavobacterium sp. HTF	3	1	1	2	1	3	38	10	5	1	2
465	Spirosoma sp. HMF3257	4	1	1	1	0	15	41	7	4	1	2
468	Chitinophaga sp. GDMCC 1.1325	8	1	1	1	1	5	30	23	5	1	2
469	Pedobacter sp. R-8	5	1	1	1	1	0	4	13	5	1	2
470	Flavobacterium sp. IMCC34759	5	1	1	1	2	7	61	12	5	0	2
472	Pedobacter chitinilyticus CM134L-2	3	1	1	1	2	1	44	17	5	1	2
473	Pedobacter chitinilyticus CM134L-2	3	1	1	1	2	4	47	18	5	1	2
474	Dyadobacter sp. RS19	8	1	1	1	1	0	70	11	5	1	2
475	Runella sp. SP2	9	1	1	1	1	7	81	20	5	0	2
477	Ancylomarina sp. A4	3	2	1	1	1	4	17	11	5	1	2
478	Chitinophaga sp. K20C18050901	5	1	2	1	2	8	55	34	5	1	2
479	Chitinophagaceae bacterium K23C18032701	6	1	1	1	2	1	24	16	5	1	2
480	Chryseolinea sp. KIS68-18	6	2	1	1	1	9	72	26	5	1	2
481	Tenacibaculum sp. DSM 106434	4	1	1	1	1	5	17	11	5	1	2
482	Flavobacterium sp. 140616W15 140616W15	4	1	1	1	1	5	34	12	5	1	2
483	Pedobacter sp. G11	5	1	1	1	1	0	3	12	5	1	2
484	Sphingobacterium sp. 30C10-4-7	5	1	1	1	0	0	1	0	4	0	1
485	Leptospira kemamanensis 201702454	2	0	0	0	0	0	0	0	1	0	0
486	Chitinophaga sp. Mgbs1	6	1	1	1	1	2	36	21	5	0	2
490	Empedobacter sp. MRS2	2	1	2	1	2	2	58	2	5	1	2
492	Chryseobacterium sp. 17S1E7	2	1	1	1	1	3	100	13	5	1	2
493	Flavobacterium sp. GSN2	5	2	2	2	2	4	81	18	5	1	2
494	Candidatus Ornithobacterium hominis OH-22767	2	1	1	1	1	0	6	0	5	1	1
497	Flavobacterium sp. LLJ-11	3	1	2	1	1	2	57	11	5	0	2
498	Flavobacterium sp. 270	3	1	1	2	1	6	50	13	5	1	2
499	Flavobacterium sp. 245	3	1	1	2	1	6	27	15	5	1	2
500	Spirosoma sp. KCTC 42546	5	1	1	1	2	6	53	15	5	1	2
502	Tenacibaculum sp. M341	2	1	2	1	1	6	102	13	5	1	2
503	Pedobacter sp. RP-1-13	5	1	1	1	2	0	6	13	5	1	2
504	Pedobacter sp. RP-1-14	4	1	1	1	1	0	3	12	5	0	2
505	Pedobacter sp. RP-3-11	6	1	1	1	1	0	4	10	5	0	2
506	Pedobacter sp. RP-3-21	5	1	3	1	1	1	4	13	5	0	2
507	Dyadobacter sp. AR-3-6	4	1	1	2	1	0	64	15	5	1	2
511	Dyadobacter sp. AR-3-8	6	1	1	1	1	0	68	13	5	0	2
513	Martelella sp. GH2-6	2	0	0	0	0	0	0	0	1	0	0
514	Flavobacteriaceae bacterium M625	5	1	1	1	1	5	62	10	5	0	2
515	Fulvivirga sp. M361	8	1	2	2	2	9	150	29	5	1	2
516	Flavobacterium sp. ZT3R18	2	1	1	1	1	7	40	12	5	1	2
518	Chitinophaga pinensis 1204	6	1	2	1	2	6	49	37	5	1	2
520	Aquimarina intermedia DSM 17527	2	1	1	1	1	2	17	8	5	1	2
521	Chryseobacterium lathyri NBRC 105250	2	2	1	1	1	3	74	11	5	1	2
523	Dyadobacter sp. 32 Dyadobacter sp. 32 sample 2	4	1	1	1	1	4	85	11	5	1	2
524	Mucilaginibacter gossypii P4	4	0	2	1	1	2	5	11	4	1	2
527	Pseudobacter ginsenosidimutans Gsoil 221	3	1	1	1	2	4	102	11	5	1	2
528	Cellulophaga sp. RHA_52	3	1	1	1	1	6	15	16	5	1	2
530	Chryseobacterium echinoideorum CC-CZW010	2	1	1	1	1	5	50	12	5	1	2
538	Mucilaginibacter rubeus P2	4	1	2	1	1	2	5	11	5	1	2
539	Aquimarina algiphila M91	4	4	1	1	1	8	103	19	5	1	2
541	Pseudomonas sp. B4-1 Pseudomonas carnis B4-1	2	0	0	0	0	0	0	0	1	1	0
542	Flavobacterium sp. GT3R68	3	1	1	1	1	3	65	12	5	0	2
544	Sphingobacterium sp. SSI9	4	1	1	1	0	0	2	0	4	1	1
545	Hymenobacter sp. KIGAM108	3	1	3	1	2	0	90	10	5	0	2
552	Salibacter halophilus KCTC 52047	4	1	1	1	1	15	129	26	5	0	2
553	Imperialibacter sp. EC-SDR9 IMPR6	6	1	1	1	2	4	70	19	5	1	2
554	Chitinophaga sp. BN140078	4	1	1	1	1	12	58	31	5	1	2
555	Larkinella sp. MA1	7	1	1	1	2	2	71	13	5	1	2

## Sheet: Description
Column	Description
Assembly_ID	Assembly ID
Assembly Name	Assembly Name
TIGR03525 (GldK)	Number of TIGR03525 (GldK) identified in genome
TIGR03513 (GldL)	Number of TIGR03513 (GldL) identified in genome
TIGR03517 (GldM)	Number of TIGR03517 (GldM) identified in genome
TIGR03523 (GldN)	Number of TIGR03523 (GldN) identified in genome
TIGR04189 (SprA)	Number of TIGR04189 (SprA) identified in genome
pfam13573 (SprB)	Number of pfam13573 (SprB) identified in genome
TIGR04183 (Type A CTD)	Number of TIGR04183 (Type A CTD) identified in genome
TIGR04131 (Type B CTD)	Number of TIGR04131 (Type B CTD) identified in genome
Core >0	Number of different T9SS core domains in genome
SprB >0	1=Having at least one SprB domain; 0=Not having SprB domain
CTD >0	2=Having both types of CTD; 1=Having at least one type of CTD; 0=Not having CTD domains

## Sheet: Statistics
At least four T9SS components (Core>=4)	0.954373
At least one SprB (SprB>0)	0.821293
At least one CTD (CTD>0)	0.958175
